# Supplementary material for: Does receiving a SARS-CoV-2 antibody test result change COVID-19 protective behaviors? Testing risk compensation in undergraduate students with a randomized controlled trial
Source: PLoS One. 2022 Dec 20;17(12):e0279347. doi: 10.1371/journal.pone.0279347 (PMC9767325; doi:10.1371/journal.pone.0279347)
Supplement: S1 File — (CSV) [file pone.0279347.s004.csv]

group	test_result	base_result_conf	sero_conversion	avoid_social_event_0	avoid_social_event_1	avoid_social_event_2	avoid_social_event_3	avoid_social_event_4	stay_home_0	stay_home_1	stay_home_2	stay_home_3	stay_home_4	mask_in_public_0	mask_in_public_1	mask_in_public_2	mask_in_public_3	mask_in_public_4	physical_distancing_0	physical_distancing_1	physical_distancing_2	physical_distancing_3	physical_distancing_4
0	0	0	.	1	.	2	.	2	3	.	4	.	2	1	.	2	.	2	1	.	1	.	2
1	0	0	.	1	.	5	.	1	1	.	3	.	3	1	.	1	.	1	1	.	1	.	2
1	0	0	.	4	.	4	4	2	3	.	5	99	5	1	.	1	1	1	2	.	3	2	2
1	0	0	0	2	.	5	99	.	2	.	2	2	.	1	.	1	1	.	1	.	1	1	.
0	0	0	.	.	.	4	.	5	.	.	5	.	5	.	.	3	.	3	.	.	5	.	3
1	0	0	0	3	.	3	3	3	4	.	5	3	3	1	.	1	1	1	1	.	1	1	1
1	0	0	.	2	.	.	.	.	2	.	.	.	.	1	.	.	.	.	1	.	.	.	.
1	0	0	.	1	.	.	3	.	4	.	.	5	.	1	.	.	2	.	2	.	.	2	.
1	0	0	0	4	.	.	.	4	5	.	.	.	5	1	.	.	.	2	2	.	.	.	2
1	0	0	.	1	.	.	.	2	1	.	.	.	3	1	.	.	.	2	1	.	.	.	1
1	0	0	.	1	.	5	3	5	1	.	1	1	1	1	.	1	1	1	1	.	2	1	1
0	0	0	0	4	.	5	.	3	3	.	4	.	3	1	.	1	.	1	1	.	1	.	1
1	0	0	.	5	.	.	.	.	3	.	.	.	.	1	.	.	.	.	2	.	.	.	.
1	0	0	1	1	.	.	.	1	2	.	.	.	99	1	.	.	.	1	1	.	.	.	1
1	0	0	.	3	.	.	3	3	5	.	.	5	4	1	.	.	2	1	2	.	.	2	2
1	0	0	.	4	.	.	.	.	3	.	.	.	.	1	.	.	.	.	2	.	.	.	.
1	0	0	.	4	.	.	.	4	5	.	.	.	5	1	.	.	.	2	3	.	.	.	3
0	0	0	.	3	.	5	.	.	1	.	1	.	.	1	.	1	.	.	1	.	2	.	.
1	0	0	.	5	.	.	.	.	5	.	.	.	.	1	.	.	.	.	2	.	.	.	.
0	0	0	1	3	.	.	.	3	1	.	.	.	3	1	.	.	.	1	1	.	.	.	1
1	0	0	.	1	.	1	.	.	4	.	99	.	.	1	.	1	.	.	1	.	1	.	.
1	0	0	.	1	.	.	.	.	5	.	.	.	.	1	.	.	.	.	1	.	.	.	.
1	0	0	1	3	.	4	3	.	4	.	3	4	.	2	.	2	1	.	2	.	2	1	.
1	0	0	0	4	.	5	4	99	4	.	5	4	5	1	.	1	1	1	4	.	3	3	2
1	0	0	.	5	.	3	.	.	5	.	3	.	.	2	.	3	.	.	5	.	3	.	.
0	0	0	.	2	.	1	1	1	5	.	4	1	5	1	.	1	1	1	2	.	1	1	1
0	0	0	.	5	.	.	5	.	5	.	.	99	.	1	.	.	1	.	1	.	.	2	.
0	0	0	.	2	.	.	.	.	5	.	.	.	.	1	.	.	.	.	1	.	.	.	.
1	0	0	0	1	.	1	1	.	1	.	2	99	.	1	.	1	1	.	1	.	1	1	.
1	0	0	1	5	.	.	.	3	1	.	.	.	1	1	.	.	.	1	1	.	.	.	1
1	0	0	0	1	.	.	.	.	1	.	.	.	.	1	.	.	.	.	1	.	.	.	.
1	0	0	.	1	.	.	.	3	3	.	.	.	3	1	.	.	.	1	1	.	.	.	1
0	0	0	.	1	.	2	2	.	4	.	3	99	.	2	.	1	1	.	1	.	1	1	.
1	0	0	0	3	.	.	.	3	4	.	.	.	3	1	.	.	.	1	2	.	.	.	3
1	0	0	.	2	.	2	1	3	4	.	3	3	4	1	.	1	1	1	2	.	1	2	2
1	0	0	.	1	.	.	.	.	5	.	.	.	.	1	.	.	.	.	1	.	.	.	.
1	0	0	0	1	.	1	1	1	1	.	1	1	1	1	.	1	1	1	1	.	1	1	1
0	0	0	0	2	.	3	3	.	1	.	2	2	.	1	.	1	1	.	1	.	1	1	.
1	0	0	.	1	.	.	.	.	4	.	.	.	.	1	.	.	.	.	2	.	.	.	.
1	0	0	0	1	.	.	.	.	3	.	.	.	.	1	.	.	.	.	1	.	.	.	.
1	0	0	.	4	.	4	4	5	4	.	4	1	4	1	.	1	1	1	4	.	2	1	3
1	0	0	.	1	.	.	.	.	1	.	.	.	.	1	.	.	.	.	1	.	.	.	.
0	0	0	.	2	.	.	.	.	2	.	.	.	.	2	.	.	.	.	2	.	.	.	.
1	0	0	.	2	.	.	.	.	1	.	.	.	.	1	.	.	.	.	1	.	.	.	.
1	0	0	0	4	.	5	5	3	3	.	5	5	1	1	.	2	1	1	3	.	3	1	1
0	0	0	.	1	.	1	2	1	1	.	3	2	1	1	.	1	1	1	1	.	1	1	1
0	0	0	0	2	.	3	2	3	3	.	2	2	3	2	.	1	2	2	2	.	1	2	2
0	0	0	.	3	.	.	.	.	3	.	.	.	.	1	.	.	.	.	2	.	.	.	.
0	0	0	0	1	.	3	.	.	2	.	99	.	.	1	.	2	.	.	1	.	1	.	.
1	0	0	.	3	.	.	.	.	3	.	.	.	.	1	.	.	.	.	1	.	.	.	.
1	0	0	.	3	.	.	.	.	2	.	.	.	.	2	.	.	.	.	3	.	.	.	.
1	0	0	.	.	.	.	.	.	.	.	.	.	.	.	.	.	.	.	.	.	.	.	.
1	0	0	.	2	.	.	.	.	4	.	.	.	.	1	.	.	.	.	1	.	.	.	.
0	0	0	0	1	.	.	.	1	5	.	.	.	5	1	.	.	.	1	2	.	.	.	2
1	0	0	.	.	.	.	.	.	.	.	.	.	.	.	.	.	.	.	.	.	.	.	.
0	0	0	.	2	.	3	.	.	3	.	3	.	.	1	.	1	.	.	2	.	2	.	.
1	0	0	0	1	.	.	1	2	4	.	.	3	3	1	.	.	1	1	1	.	.	2	1
0	0	0	.	3	.	3	3	4	4	.	3	3	2	2	.	1	1	1	2	.	2	2	1
0	0	0	.	1	.	99	.	.	5	.	99	.	.	1	.	1	.	.	1	.	1	.	.
1	0	0	.	2	.	99	.	.	2	.	1	.	.	1	.	1	.	.	1	.	1	.	.
0	0	0	.	5	.	4	.	.	5	.	4	.	.	1	.	1	.	.	1	.	2	.	.
0	0	0	.	3	.	2	1	.	2	.	2	1	.	1	.	1	1	.	1	.	1	1	.
0	0	0	.	1	.	.	.	.	1	.	.	.	.	1	.	.	.	.	2	.	.	.	.
0	0	0	0	1	.	4	3	.	1	.	99	2	.	1	.	1	1	.	1	.	2	1	.
0	0	0	0	3	.	.	.	.	4	.	.	.	.	1	.	.	.	.	1	.	.	.	.
1	0	0	.	3	.	.	.	.	3	.	.	.	.	1	.	.	.	.	2	.	.	.	.
1	0	0	1	4	.	5	5	4	4	.	4	3	4	4	.	3	1	2	4	.	4	2	2
1	0	0	0	1	.	1	.	3	1	.	1	.	2	1	.	1	.	1	1	.	1	.	1
1	0	0	.	3	.	3	.	.	5	.	5	.	.	1	.	2	.	.	2	.	2	.	.
1	0	0	.	3	.	4	.	3	3	.	2	.	2	1	.	1	.	1	2	.	3	.	2
1	0	0	.	4	.	.	.	.	5	.	.	.	.	1	.	.	.	.	2	.	.	.	.
1	0	0	0	5	.	.	.	.	3	.	.	.	.	1	.	.	.	.	1	.	.	.	.
1	0	0	.	3	.	.	.	.	1	.	.	.	.	1	.	.	.	.	1	.	.	.	.
0	0	0	0	1	.	1	1	1	3	.	1	1	1	1	.	1	1	1	1	.	1	1	1
1	0	0	.	2	.	.	.	.	1	.	.	.	.	2	.	.	.	.	2	.	.	.	.
1	0	0	0	2	.	.	.	2	2	.	.	.	2	2	.	.	.	2	2	.	.	.	2
0	0	0	.	1	.	.	.	.	3	.	.	.	.	1	.	.	.	.	1	.	.	.	.
0	0	0	.	5	.	99	.	.	5	.	99	.	.	1	.	1	.	.	2	.	3	.	.
1	0	0	.	3	.	3	3	.	3	.	2	4	.	1	.	1	1	.	2	.	2	3	.
1	0	1	.	3	.	.	.	.	5	.	.	.	.	1	.	.	.	.	3	.	.	.	.
1	0	0	.	2	.	.	.	.	1	.	.	.	.	1	.	.	.	.	1	.	.	.	.
1	0	0	.	5	.	.	.	.	5	.	.	.	.	1	.	.	.	.	4	.	.	.	.
1	0	0	0	3	.	.	.	5	5	.	.	.	4	1	.	.	.	1	1	.	.	.	1
1	0	0	.	3	.	.	.	.	2	.	.	.	.	1	.	.	.	.	2	.	.	.	.
0	0	0	.	4	.	4	.	.	4	.	99	.	.	1	.	2	.	.	1	.	3	.	.
0	0	0	0	3	3	4	4	3	4	2	4	4	3	2	1	2	1	1	3	.	2	3	2
0	0	0	0	1	2	1	1	1	1	1	1	5	1	1	.	1	1	1	1	1	1	1	2
0	0	0	0	1	1	1	1	1	1	1	2	1	1	1	.	1	1	1	1	1	1	2	1
0	0	0	1	3	2	2	1	1	3	3	1	1	1	1	.	1	1	1	1	1	1	1	1
0	0	0	.	1	1	1	.	.	1	1	1	.	.	1	1	1	.	.	1	1	1	.	.
0	0	0	0	1	1	1	1	99	1	1	1	1	1	1	1	1	1	1	1	1	1	1	1
1	0	0	.	1	1	1	2	2	1	1	3	2	2	1	1	1	1	2	1	1	1	1	2
1	0	0	0	1	1	1	1	1	3	1	2	1	1	1	1	1	1	1	1	1	1	1	1
1	0	0	0	1	1	1	1	2	1	1	1	1	1	1	1	1	1	1	1	1	1	1	1
0	0	0	0	1	2	.	.	.	2	1	.	.	.	1	1	.	.	.	1	1	.	.	.
0	0	0	.	2	3	1	1	.	3	1	1	1	.	1	1	1	1	.	1	1	1	1	.
0	0	0	0	1	1	1	1	1	1	1	3	3	1	1	1	1	1	1	1	1	1	1	1
1	0	0	0	1	2	2	1	1	1	1	1	1	1	1	1	1	1	1	1	1	2	1	1
1	0	0	0	1	1	1	1	1	1	1	2	1	1	1	1	1	1	1	1	1	1	1	1
1	0	0	0	1	1	4	3	3	1	1	1	3	1	1	1	1	1	1	1	1	1	1	1
0	0	0	0	2	1	1	2	1	1	1	1	1	1	1	1	1	1	1	1	1	1	1	1
1	0	0	0	3	3	3	1	.	1	1	5	1	.	1	1	1	1	.	1	1	2	1	.
0	0	0	.	1	2	.	.	3	1	1	.	.	1	1	1	.	.	1	1	1	.	.	1
0	0	0	0	1	1	2	2	2	1	1	1	3	3	1	1	1	1	1	1	1	1	1	1
0	0	0	0	1	1	1	2	1	3	1	2	1	1	1	1	1	1	1	1	1	1	1	1
0	0	0	0	1	99	99	99	99	1	1	2	2	1	1	1	2	1	2	3	1	1	3	2
1	0	0	0	2	4	1	3	3	5	1	1	1	1	1	1	1	2	1	1	1	1	2	1
1	0	0	0	1	2	1	1	1	1	1	1	1	1	1	1	1	1	1	1	1	1	1	1
0	0	0	.	2	2	.	.	.	1	1	.	.	.	1	1	.	.	.	1	1	.	.	.
1	0	0	0	3	1	2	3	3	5	1	5	5	5	2	1	1	1	1	3	1	2	1	1
1	0	0	0	1	5	1	1	1	1	1	1	1	1	1	1	1	1	1	1	1	1	1	1
0	0	0	.	3	3	3	3	1	5	1	5	99	1	1	1	1	2	1	1	1	2	1	1
0	0	0	.	2	2	1	1	1	1	1	1	1	1	1	1	1	1	1	1	1	2	2	1
1	0	0	1	4	1	3	4	4	3	1	5	4	5	1	1	1	1	1	1	1	2	1	2
1	0	0	.	1	1	4	.	4	1	1	4	.	3	1	1	4	.	4	1	1	4	.	4
0	0	0	.	1	1	1	1	1	1	1	1	1	1	1	1	1	1	1	1	1	1	1	1
0	0	0	.	1	2	1	99	3	1	1	1	1	1	1	1	1	1	1	1	1	1	1	1
1	0	0	0	2	2	2	3	2	1	1	1	1	1	1	1	1	1	1	1	1	1	1	1
0	0	0	0	2	1	2	2	2	2	1	3	5	2	1	1	1	1	1	2	1	1	2	1
1	0	0	0	1	1	2	2	2	1	1	99	99	99	1	1	1	1	1	1	1	1	1	1
0	0	0	.	1	3	3	.	3	1	1	2	.	1	1	1	1	.	1	1	1	1	.	1
1	0	0	0	1	1	1	1	1	3	1	1	1	1	1	1	1	1	1	1	1	1	1	1
0	0	0	0	1	1	1	1	1	1	1	1	2	2	1	1	1	1	1	1	1	1	1	2
0	0	0	0	1	1	1	1	1	1	1	1	1	1	1	1	1	1	1	1	1	1	1	1
1	0	0	0	1	2	2	1	1	1	1	2	1	2	1	1	1	1	1	1	1	1	1	2
0	0	0	.	1	2	1	5	4	5	1	1	5	4	1	1	1	1	1	1	1	1	5	3
0	0	0	0	2	1	2	2	2	3	1	1	2	2	1	1	2	2	1	1	1	2	2	1
0	0	0	0	1	2	99	1	1	2	1	3	1	1	1	1	1	1	1	1	1	1	1	1
0	0	0	0	1	1	1	1	1	1	1	1	1	1	1	1	1	1	1	1	1	1	1	1
0	0	0	0	3	1	2	1	.	1	1	1	1	.	1	1	1	1	.	1	1	1	1	.
0	0	0	0	1	2	2	2	1	2	1	2	2	1	1	1	2	1	1	2	1	2	1	1
1	0	0	0	1	1	2	2	2	2	1	1	1	1	1	1	1	1	1	2	1	1	1	2
0	0	0	0	3	3	3	2	1	1	1	1	1	1	1	1	1	1	1	1	1	1	1	1
0	0	0	0	1	1	1	2	1	1	1	1	1	1	1	1	1	1	1	1	1	1	1	1
1	0	0	0	1	1	2	1	99	1	1	5	1	4	1	1	1	1	1	1	1	1	1	1
0	0	0	.	3	3	4	4	3	1	1	1	1	1	1	1	1	1	1	1	1	1	1	1
0	0	0	0	3	99	3	3	99	1	1	1	2	2	1	1	1	1	1	1	1	1	1	1
0	0	0	0	1	4	5	5	5	1	1	2	5	5	1	1	1	1	1	1	1	1	1	1
1	0	0	0	2	1	.	.	3	1	1	.	.	5	1	1	.	.	1	1	1	.	.	2
0	0	0	0	1	1	3	2	1	5	1	4	5	1	1	1	1	1	1	1	1	1	1	1
0	0	0	.	1	1	.	.	.	1	1	.	.	.	1	1	.	.	.	1	1	.	.	.
0	0	0	0	2	1	2	4	3	5	1	3	99	99	1	1	1	1	1	2	1	1	3	2
0	0	0	0	1	1	1	1	1	5	1	1	1	1	1	1	1	1	1	1	1	1	1	1
1	0	0	0	2	1	1	1	.	5	1	1	1	.	1	1	1	1	.	2	1	1	1	.
0	0	0	0	1	1	1	1	1	1	1	1	1	1	1	1	1	1	1	1	1	1	1	1
0	0	0	.	2	1	2	2	2	5	1	99	1	1	1	1	1	1	1	1	1	1	1	1
1	0	0	0	4	5	3	.	4	4	1	1	.	5	1	1	1	.	1	1	1	2	.	3
0	0	0	0	1	2	2	1	.	4	1	5	1	.	1	1	1	1	.	1	1	1	1	.
0	0	0	1	1	1	1	2	2	1	1	1	1	1	1	1	1	1	1	1	1	1	1	1
1	0	0	0	1	1	1	1	1	2	1	1	1	1	1	1	1	1	1	1	1	1	1	1
0	0	0	0	1	1	2	.	2	1	1	1	.	1	1	1	1	.	1	1	1	1	.	1
0	0	0	0	3	1	1	1	1	5	1	1	1	1	1	1	1	1	1	1	1	1	1	1
1	0	0	.	2	2	.	.	.	1	1	.	.	.	1	1	.	.	.	1	1	.	.	.
0	0	0	0	3	2	2	3	3	2	1	1	1	99	1	1	1	1	1	1	1	1	1	1
0	0	0	.	3	1	1	.	.	1	1	1	.	.	1	1	1	.	.	1	1	1	.	.
0	0	0	0	1	99	2	2	1	2	1	1	1	1	1	1	1	1	1	2	1	1	2	2
0	0	0	0	1	1	1	4	2	1	1	1	1	1	1	1	1	1	1	1	1	1	1	1
0	0	0	0	1	1	3	5	1	3	1	3	1	1	1	1	1	99	1	1	1	1	99	1
1	0	0	0	1	1	2	1	1	1	1	1	2	1	1	1	1	1	1	1	1	1	1	1
1	0	0	0	5	1	1	3	.	1	1	1	1	.	1	1	1	1	.	1	1	1	1	.
0	0	0	0	1	2	99	2	1	1	1	99	99	99	1	1	1	1	1	1	1	1	1	1
1	0	0	0	1	1	1	1	1	2	1	1	1	1	1	1	1	1	1	1	1	1	1	1
0	0	0	0	1	1	1	2	1	1	1	1	2	1	1	1	1	1	1	1	1	1	1	1
1	0	0	.	1	1	1	1	.	1	1	1	1	.	1	1	1	1	.	1	1	1	1	.
1	0	0	0	3	2	1	2	2	1	1	2	1	2	1	1	1	2	2	1	1	1	2	1
1	0	0	0	2	1	1	1	1	2	1	2	3	3	2	1	1	1	1	2	1	1	1	1
1	0	0	0	2	2	3	1	1	2	1	2	1	1	1	1	1	1	1	1	1	1	1	1
0	0	0	.	1	1	1	.	1	1	1	99	.	99	1	1	1	.	1	1	1	1	.	1
1	0	0	0	4	3	5	4	99	1	1	1	1	1	1	1	1	1	1	3	1	1	3	1
0	0	0	0	1	3	1	1	1	1	1	1	1	1	1	1	1	1	1	2	1	1	2	2
0	0	0	0	1	3	2	2	2	1	1	1	2	2	1	1	1	1	1	1	1	1	1	1
1	0	0	1	5	1	1	1	1	1	1	2	1	1	1	1	1	1	1	3	1	1	1	1
0	0	0	0	2	3	3	.	1	1	1	99	.	1	1	1	1	.	1	1	1	1	.	1
1	0	0	0	3	99	4	.	1	1	1	1	.	1	1	1	2	.	1	2	1	2	.	1
0	0	0	.	2	1	.	.	1	2	1	.	.	5	2	1	.	.	1	2	1	.	.	1
0	0	0	0	2	3	2	3	3	1	1	1	1	1	1	1	1	1	1	1	1	1	1	1
1	0	0	0	2	1	1	2	3	2	1	1	1	1	1	1	1	1	2	1	1	1	1	2
0	0	0	0	2	5	.	5	5	2	1	.	5	1	2	1	.	1	1	2	1	.	1	1
0	0	0	.	1	1	.	.	.	1	1	.	.	.	1	1	.	.	.	1	1	.	.	.
1	0	0	.	2	3	5	2	2	2	1	5	1	1	1	1	1	1	1	1	1	1	1	1
1	0	0	0	1	1	1	1	1	1	1	1	1	1	1	1	1	1	1	1	1	1	1	1
1	0	0	0	2	1	3	3	3	3	1	2	3	3	1	1	1	1	1	2	1	2	3	2
1	0	0	0	1	1	1	1	2	1	1	1	1	2	1	1	1	1	1	1	1	1	2	2
0	0	0	0	2	2	2	1	1	2	1	1	2	2	1	1	1	1	1	1	1	1	1	1
1	0	0	0	2	2	2	1	1	1	1	1	1	1	1	1	1	1	1	1	1	1	1	1
0	0	0	.	1	1	.	.	2	1	1	.	.	2	1	1	.	.	2	1	1	.	.	2
0	0	0	.	1	1	1	.	.	1	1	1	.	.	1	1	1	.	.	1	1	1	.	.
1	0	0	0	3	3	3	3	1	1	1	3	1	1	1	1	1	1	1	1	1	1	1	1
0	0	0	0	1	1	.	.	.	1	1	.	.	.	1	1	.	.	.	1	1	.	.	.
0	0	0	.	1	1	.	.	.	1	1	.	.	.	1	1	.	.	.	1	1	.	.	.
0	0	0	0	1	2	2	2	2	5	1	99	99	99	1	1	1	1	1	1	1	1	1	1
1	0	0	0	3	1	3	4	4	5	1	5	5	4	1	1	1	1	1	2	1	2	1	1
0	0	0	0	1	3	1	3	3	1	1	3	1	1	1	1	1	1	1	1	1	1	1	1
1	0	0	1	1	2	3	.	2	1	1	99	.	1	1	1	1	.	1	1	1	1	.	1
1	0	0	0	1	1	2	2	1	1	1	2	1	1	1	1	1	1	1	1	1	1	1	1
0	0	0	.	1	1	1	1	1	5	1	1	1	3	1	1	1	1	1	1	1	1	1	1
1	0	0	0	1	2	1	1	1	1	1	1	1	1	1	1	1	1	1	1	1	1	1	1
1	0	0	1	5	1	4	99	1	1	1	2	99	1	1	1	1	1	1	2	1	1	1	1
0	0	0	.	1	1	.	.	.	1	1	.	.	.	1	1	.	.	.	3	1	.	.	.
1	0	0	0	2	3	3	4	3	1	1	1	1	1	1	1	1	1	1	1	1	2	1	1
0	0	0	.	2	1	1	1	.	2	1	1	1	.	1	1	1	1	.	1	1	1	1	.
1	0	0	0	1	1	3	1	1	1	1	1	1	1	1	1	1	1	1	1	1	1	1	1
0	0	0	0	1	1	1	1	1	5	1	2	1	2	1	1	1	1	1	2	1	1	1	1
0	0	0	.	2	1	.	1	.	5	1	.	1	.	1	1	.	1	.	1	1	.	1	.
0	0	0	0	3	3	3	4	5	4	1	3	99	99	1	1	1	1	1	2	1	2	2	2
1	0	0	0	2	2	4	4	2	1	1	1	1	1	1	1	1	1	1	1	1	1	1	1
0	0	0	1	2	1	99	2	3	4	1	1	99	99	1	1	1	1	1	1	1	1	1	1
1	0	0	.	1	2	.	.	.	1	1	.	.	.	1	1	.	.	.	1	1	.	.	.
0	0	0	.	1	1	1	1	1	1	1	1	1	1	1	1	1	1	1	1	1	1	1	1
1	0	0	0	1	99	99	99	99	1	1	1	1	1	1	1	1	1	1	1	1	1	1	1
1	0	0	.	2	1	2	2	2	2	1	99	1	2	1	1	1	1	1	2	1	2	2	2
1	0	0	0	2	1	99	99	99	1	1	1	1	1	1	1	1	1	1	1	1	1	1	2
0	0	0	0	2	1	1	1	1	2	1	3	1	1	1	1	1	1	1	1	1	1	1	1
1	0	0	0	3	2	3	2	1	3	1	3	2	1	1	1	2	1	1	1	1	1	1	1
0	0	0	.	5	5	.	.	.	5	1	.	.	.	1	1	.	.	.	1	1	.	.	.
0	0	0	0	1	3	1	2	1	1	1	1	1	1	1	1	1	2	1	1	1	1	4	1
1	0	0	0	3	4	4	4	4	5	1	5	5	5	2	1	1	1	1	3	1	1	1	1
0	0	0	.	1	1	4	.	.	1	1	2	.	.	1	1	2	.	.	1	1	2	.	.
0	0	0	0	2	2	.	1	1	2	2	.	2	2	1	1	.	1	1	1	1	.	1	1
1	0	0	0	1	2	2	1	1	1	2	2	2	2	1	1	2	1	1	1	1	2	1	1
0	0	0	0	1	1	2	1	1	5	2	1	1	2	1	1	1	1	1	1	1	1	1	1
0	0	0	0	3	1	2	1	1	3	2	2	1	1	1	1	2	1	1	2	1	2	1	1
0	0	0	0	2	2	3	2	2	4	2	5	2	3	1	1	1	1	1	1	1	1	1	1
0	0	0	0	1	99	1	2	.	4	2	2	1	.	1	1	1	1	.	1	1	1	1	.
0	0	0	1	1	2	4	4	99	3	2	1	2	3	1	1	1	1	1	1	1	1	1	1
0	0	0	0	3	3	4	3	3	4	2	2	2	1	1	1	2	1	1	2	1	1	1	1
1	0	0	0	1	1	1	1	.	3	2	1	1	.	2	1	1	1	.	1	1	1	1	.
0	0	0	0	3	2	3	2	1	2	2	2	2	2	1	1	1	1	1	1	1	1	1	1
1	0	0	0	2	1	1	1	1	3	2	1	1	1	1	1	1	1	1	1	1	1	1	1
1	0	0	.	4	4	4	4	4	2	2	3	2	3	1	1	1	1	1	1	1	1	1	1
0	0	0	0	2	2	2	1	1	3	2	3	99	99	1	1	1	1	1	2	1	2	1	2
0	0	0	0	1	3	5	1	3	1	2	3	3	3	1	1	1	1	1	1	1	1	1	2
0	0	0	0	1	2	2	2	2	1	2	5	2	2	1	1	1	1	1	2	1	1	1	1
0	0	0	0	1	1	2	2	3	3	2	99	3	4	1	1	1	1	1	2	1	2	1	1
0	0	0	0	4	4	4	3	.	2	2	1	3	.	1	1	1	1	.	1	1	1	1	.
0	0	0	0	3	3	4	99	3	3	2	5	99	99	1	1	1	1	1	1	1	1	1	1
1	0	0	0	2	2	2	2	2	2	2	2	2	2	1	1	1	2	1	1	1	1	2	2
1	0	0	0	2	3	3	2	2	1	2	2	2	2	1	1	1	1	1	1	1	1	1	1
1	0	0	.	1	3	1	1	1	1	2	3	3	1	1	1	1	1	1	1	1	1	1	1
0	0	0	0	2	4	3	3	3	2	2	3	3	2	1	1	1	1	1	2	1	1	1	1
1	0	0	0	2	5	1	1	1	2	2	1	1	1	1	1	1	1	1	1	1	1	1	1
0	0	0	0	1	3	1	1	1	1	2	1	1	1	1	1	1	1	1	1	1	1	1	1
0	0	0	.	1	1	.	.	.	1	2	.	.	.	1	1	.	.	.	1	1	.	.	.
1	0	0	0	2	2	.	.	.	2	2	.	.	.	1	1	.	.	.	2	1	.	.	.
1	0	0	0	2	2	.	3	.	2	2	.	3	.	1	1	.	1	.	1	1	.	1	.
0	0	0	0	1	1	1	2	2	2	2	1	1	2	1	1	1	1	1	1	1	1	1	2
0	0	0	0	1	1	2	2	2	4	2	5	99	99	1	1	1	1	1	1	1	2	1	1
1	0	0	.	1	3	2	3	3	1	2	2	2	1	1	1	1	1	1	2	1	2	1	1
0	0	0	0	2	3	4	4	4	2	2	99	99	5	1	1	1	1	1	1	1	1	1	1
1	0	0	.	3	3	2	3	3	2	2	2	1	1	2	1	1	2	2	3	1	1	1	2
1	0	0	.	2	1	1	1	2	4	2	99	99	99	1	1	1	1	1	1	1	1	1	1
0	0	0	0	1	2	1	1	1	1	2	2	2	2	1	1	1	1	1	2	1	1	1	1
0	0	0	0	2	1	3	3	2	3	2	5	3	2	1	1	1	1	1	1	1	1	1	1
0	0	0	0	3	2	3	4	2	4	2	3	4	4	1	1	1	1	1	2	1	1	1	1
1	0	0	0	1	3	3	3	3	1	2	3	3	2	1	1	1	1	1	1	1	1	1	1
1	0	0	0	2	4	3	3	2	3	2	1	1	1	1	1	1	1	1	2	1	1	1	1
1	0	0	0	5	2	2	1	1	3	2	1	2	1	1	1	1	1	1	1	1	1	1	1
0	0	0	0	2	2	3	3	3	1	2	2	3	2	1	1	3	1	2	1	1	2	1	1
0	0	0	0	1	3	2	2	2	1	2	2	2	1	1	1	1	1	1	1	1	1	1	1
0	0	0	0	4	4	4	4	5	3	2	2	1	1	1	1	1	1	1	1	1	1	1	1
0	0	0	0	3	3	.	2	.	2	2	.	1	.	1	1	.	1	.	2	1	.	1	.
1	0	0	0	1	1	1	1	1	2	2	2	2	2	2	1	1	1	1	1	1	2	2	2
0	0	0	0	3	3	4	4	4	5	2	4	5	5	1	1	1	1	1	1	1	1	2	1
0	0	0	0	2	3	2	2	2	2	2	4	4	5	1	1	1	1	1	1	1	1	1	1
1	0	0	0	1	1	2	1	1	1	2	99	1	1	2	1	1	1	1	1	1	1	1	1
0	0	0	0	3	1	1	2	1	5	2	1	5	5	1	1	1	1	1	2	1	1	1	1
0	0	0	0	1	1	1	1	1	2	2	1	1	1	1	1	1	1	1	2	1	1	2	1
0	0	0	0	2	2	3	3	3	5	2	3	1	2	1	1	1	1	1	1	1	1	1	1
1	0	0	0	3	4	3	2	3	2	2	2	2	1	1	1	1	1	1	1	1	1	1	1
0	0	0	0	1	1	1	1	1	1	2	1	1	1	1	1	1	1	1	1	1	1	1	1
1	0	0	0	2	3	2	1	1	2	2	2	1	1	1	1	1	1	1	1	1	1	1	1
0	0	0	1	2	2	3	1	2	2	2	3	1	2	1	1	1	1	1	1	1	1	1	1
1	0	0	0	2	2	1	1	1	2	2	1	2	1	1	1	1	1	1	1	1	1	1	1
1	0	0	.	2	2	2	1	.	2	2	1	4	.	1	1	1	1	.	1	1	1	1	.
1	0	0	0	1	1	2	1	1	2	2	4	1	2	1	1	1	1	1	1	1	1	1	2
1	0	0	0	2	2	3	1	1	2	2	3	1	1	1	1	1	1	1	1	1	1	1	1
0	0	0	0	2	2	1	2	1	2	2	1	2	1	1	1	1	2	1	2	1	1	2	1
1	0	0	.	1	2	1	.	4	1	2	2	.	2	1	1	1	.	2	1	1	1	.	2
0	0	0	0	3	1	1	1	1	4	2	99	1	1	1	1	1	1	1	1	1	1	1	1
0	0	0	0	1	1	1	1	1	1	2	3	3	3	1	1	1	1	1	1	1	1	1	1
1	0	0	0	3	3	2	3	3	4	2	2	3	2	1	1	1	1	1	2	1	2	1	.
0	0	0	.	3	3	2	2	2	1	2	3	2	2	1	1	1	1	1	2	1	1	1	1
0	0	0	0	2	1	1	5	1	2	2	1	4	2	1	1	1	1	1	1	1	1	1	1
0	0	0	.	2	3	.	.	.	1	2	.	.	.	1	1	.	.	.	1	1	.	.	.
1	0	0	.	1	2	2	2	1	1	2	3	99	1	1	1	1	1	1	1	1	1	1	1
1	0	0	0	2	3	1	3	1	1	2	2	2	1	1	1	1	1	1	2	1	1	1	1
1	0	0	0	2	3	3	3	3	3	2	3	4	2	1	1	1	1	1	1	1	2	1	2
1	0	0	.	4	3	4	99	4	3	2	3	3	3	1	1	1	1	1	2	1	1	1	1
1	0	0	0	4	1	5	2	3	2	2	5	99	3	1	1	1	1	1	1	1	1	2	1
0	0	0	0	1	3	99	4	3	1	2	1	99	99	1	1	1	1	1	1	1	1	1	1
0	0	0	0	4	99	99	99	99	3	2	99	3	1	1	1	1	1	1	1	1	1	1	1
1	0	0	0	1	1	1	1	1	2	2	2	3	2	1	1	1	1	1	1	1	1	1	1
1	0	0	0	3	4	99	5	5	4	2	5	5	5	1	1	1	1	1	1	1	2	2	2
1	0	0	0	2	2	3	2	2	3	2	3	4	2	1	1	1	1	1	1	1	1	1	1
1	0	0	0	1	3	.	.	.	3	3	.	.	.	1	1	.	.	.	1	1	.	.	.
1	0	0	0	3	3	3	3	3	2	3	3	3	.	1	1	1	1	1	1	1	1	1	1
1	0	0	0	1	99	99	99	.	3	3	.	4	.	1	1	4	1	.	2	1	1	1	.
1	0	0	0	2	2	2	2	2	3	3	4	4	5	1	1	1	1	1	1	1	1	2	1
0	0	0	0	1	1	1	1	1	2	3	5	3	99	1	1	1	1	1	1	1	1	1	1
0	0	0	0	1	1	1	1	2	1	3	4	1	3	1	1	1	1	1	1	1	1	1	1
1	0	0	0	1	1	1	3	4	4	3	2	1	3	1	1	1	1	1	1	1	1	1	1
0	0	0	0	2	3	3	2	3	5	3	3	2	4	1	1	1	1	1	1	1	1	1	1
0	0	0	0	2	1	.	2	1	2	3	.	3	3	1	1	.	1	1	1	1	.	1	2
0	0	0	0	1	99	99	99	99	3	3	3	3	3	1	1	1	1	1	1	1	2	1	1
1	0	0	.	3	3	.	.	.	2	3	.	.	.	1	1	.	.	.	1	1	.	.	.
1	0	0	0	1	3	3	3	3	1	3	3	3	2	1	1	1	1	1	1	1	2	2	1
0	0	0	0	4	5	.	3	1	3	3	.	3	2	1	1	.	2	3	1	1	.	3	3
0	0	0	.	2	1	1	1	.	3	3	2	2	.	1	1	1	1	.	1	1	1	1	.
1	0	0	0	1	1	1	3	1	2	3	5	3	3	1	1	1	1	1	1	1	1	.	1
0	0	0	0	2	3	3	3	1	3	3	4	3	3	1	1	1	1	1	1	1	1	1	1
1	0	0	0	2	2	2	3	2	4	3	3	4	99	1	1	1	2	1	1	1	1	2	1
0	0	0	0	1	3	1	4	3	1	3	1	1	2	1	1	1	1	1	1	1	1	1	1
0	0	0	0	1	4	3	99	3	1	3	4	99	4	1	1	1	1	1	1	1	1	1	1
1	0	0	0	3	3	3	.	2	2	3	3	.	1	1	1	1	.	1	1	1	1	.	1
0	0	0	0	3	3	3	3	3	2	3	3	3	3	1	1	1	1	1	1	1	1	1	1
0	0	0	0	2	1	2	1	2	1	3	1	1	2	1	1	1	1	1	1	1	1	1	1
0	0	0	0	1	1	1	1	1	3	3	2	4	3	1	1	1	1	1	1	1	1	1	1
0	0	0	0	1	1	3	1	2	4	3	4	1	2	1	1	1	1	1	1	1	1	1	2
1	0	0	0	3	3	3	1	3	4	3	99	1	3	1	1	1	1	1	1	1	1	1	1
0	0	0	0	2	2	.	3	.	4	3	.	3	.	2	1	.	1	.	3	1	.	3	.
1	0	0	0	3	3	3	1	3	3	3	3	3	4	1	1	1	1	2	1	1	1	1	2
1	0	0	0	1	3	2	2	2	2	3	2	2	2	1	1	1	1	1	1	1	2	2	2
1	0	0	0	2	3	2	3	3	3	3	3	3	3	1	1	1	1	1	2	1	1	1	1
0	0	0	.	4	4	.	.	.	5	3	.	.	.	1	1	.	.	.	1	1	.	.	.
0	0	0	.	3	4	.	.	.	4	3	.	.	.	1	1	.	.	.	2	1	.	.	.
0	0	0	0	2	3	2	3	2	5	3	4	1	2	1	1	1	1	1	1	1	1	1	2
1	0	0	0	5	1	99	1	99	1	3	1	1	1	1	1	1	1	1	1	1	1	1	2
1	0	0	0	1	2	.	3	2	3	3	.	4	2	1	1	.	1	1	2	1	.	1	1
1	0	0	0	1	3	2	1	1	1	3	4	1	1	1	1	1	1	1	1	1	1	1	1
1	0	0	0	2	2	2	1	1	1	3	2	1	1	1	1	1	1	1	2	1	1	1	1
1	0	0	.	3	3	3	1	2	2	3	3	5	5	1	1	1	1	1	3	1	1	1	1
0	0	0	0	3	2	2	2	.	3	3	3	1	.	1	1	1	1	.	2	1	2	1	.
1	0	0	0	2	3	3	3	3	4	3	3	4	4	1	1	1	1	1	1	1	1	1	1
1	0	0	0	3	3	4	2	1	2	3	4	1	1	2	1	1	1	1	2	1	1	1	2
0	0	0	0	2	2	1	2	2	1	3	1	2	1	1	1	1	1	1	1	1	2	1	1
1	0	0	0	2	4	.	.	.	4	3	.	.	.	1	1	.	.	.	1	1	.	.	.
0	0	0	0	1	2	2	3	3	2	3	3	3	3	1	1	1	1	1	1	1	1	1	1
1	0	0	0	1	3	2	1	1	3	3	3	1	1	1	1	1	1	1	1	1	1	1	1
0	0	0	0	3	3	.	3	3	2	3	.	3	3	1	1	.	2	1	1	1	.	1	2
1	0	0	.	4	3	2	3	1	1	3	1	1	1	1	1	1	1	1	2	1	1	2	1
0	0	0	0	1	3	5	3	3	1	3	4	3	3	1	1	1	1	1	1	1	1	1	1
1	0	0	0	1	1	1	1	2	3	3	4	3	4	1	1	1	1	1	2	1	1	1	1
0	0	0	0	1	2	.	.	.	2	3	.	.	.	1	1	.	.	.	1	1	.	.	.
0	0	0	0	2	2	2	3	3	4	3	4	4	4	1	1	1	1	1	1	1	2	2	1
1	0	0	0	1	2	3	3	3	4	3	3	2	3	1	1	1	1	1	1	1	2	2	2
0	0	0	0	4	5	5	99	99	3	3	2	1	3	1	1	1	1	1	1	1	1	1	1
0	0	0	0	2	2	99	99	99	2	3	1	1	1	1	1	1	1	1	1	1	1	1	1
0	0	0	.	3	4	5	5	4	3	3	3	5	3	2	1	1	2	1	4	1	2	3	1
0	0	0	0	2	2	2	2	2	4	3	2	5	4	1	1	1	1	1	3	1	1	1	1
1	0	0	0	4	5	4	3	4	1	3	4	4	3	1	1	1	1	1	2	1	2	1	2
0	0	0	0	3	3	99	3	99	4	3	5	5	5	1	1	1	1	1	1	1	1	1	1
0	0	0	0	2	2	1	2	.	4	3	3	4	.	1	1	2	1	.	2	1	2	1	.
0	0	0	.	2	2	1	1	.	2	3	1	1	.	1	1	1	1	.	1	1	1	1	.
0	0	0	.	3	3	2	3	3	2	3	2	1	1	1	1	1	1	1	1	1	1	1	1
0	0	0	0	1	2	1	3	4	3	3	3	2	1	2	1	1	1	1	1	1	1	1	1
0	0	0	.	1	99	1	1	1	3	3	3	2	3	1	1	1	1	1	1	1	1	1	1
0	0	0	0	2	99	99	3	3	3	4	1	3	3	1	1	1	1	1	1	1	3	1	2
1	0	0	0	1	99	3	99	99	4	4	5	5	5	1	1	1	1	1	1	1	1	1	1
1	0	0	0	5	5	1	.	99	3	4	1	.	3	1	1	1	.	2	1	1	3	.	1
1	0	0	0	1	99	1	99	1	5	4	5	5	99	1	1	1	1	1	1	1	1	1	1
0	0	0	0	2	3	2	2	2	3	4	5	99	99	1	1	1	1	1	1	1	1	1	1
1	0	0	0	1	1	1	1	1	4	4	1	1	4	1	1	1	1	1	1	1	1	1	1
0	0	0	0	5	3	3	3	3	5	4	5	4	5	1	1	1	1	1	2	1	2	1	1
0	0	0	0	3	4	3	1	2	4	4	3	1	4	1	1	1	1	1	2	1	1	1	2
0	0	0	.	5	1	1	1	1	2	4	3	3	3	1	1	2	1	2	2	1	3	1	2
0	0	0	0	3	3	4	1	3	4	4	4	3	5	1	1	1	1	1	1	1	1	1	1
0	0	0	0	3	2	3	3	3	3	4	3	3	3	1	1	1	1	1	1	1	1	1	1
1	0	0	0	4	99	99	99	99	5	4	5	4	99	1	1	1	1	1	2	1	1	1	1
0	0	0	0	4	3	5	2	1	2	4	5	2	2	2	1	1	1	1	2	1	2	3	2
0	0	0	0	1	1	1	3	.	5	4	5	5	.	1	1	1	1	.	1	1	1	1	.
1	0	0	0	1	99	99	99	99	5	4	99	99	99	2	1	1	1	1	2	1	1	1	1
0	0	0	0	2	99	99	2	1	5	4	4	4	3	1	1	1	1	1	1	1	2	1	1
1	0	0	0	2	3	1	2	1	1	4	3	5	4	1	1	1	1	1	1	1	1	1	1
0	0	0	0	4	2	.	2	2	2	4	.	5	5	1	1	.	1	1	2	1	.	3	1
1	0	0	0	2	3	2	3	2	3	4	3	3	4	1	1	1	1	1	1	1	1	2	2
1	0	0	0	2	2	1	1	1	2	4	4	4	3	1	1	1	1	1	1	1	1	1	1
0	0	0	0	3	3	3	3	2	1	4	3	3	2	1	1	1	1	1	1	1	1	1	1
0	0	0	.	2	1	.	.	.	3	4	.	.	.	1	1	.	.	.	2	1	.	.	.
0	0	0	0	2	3	3	2	3	3	4	4	4	4	1	1	1	1	1	2	1	1	1	1
1	0	0	0	3	2	3	3	2	3	4	4	5	5	1	1	1	1	1	2	1	2	1	1
0	0	0	0	2	3	5	5	3	3	4	5	4	5	2	1	2	2	1	1	1	1	1	1
0	0	0	0	3	3	2	3	3	4	4	4	2	2	1	1	1	1	1	1	1	1	2	1
0	0	0	0	3	4	99	99	99	5	4	5	5	5	1	1	1	1	1	1	1	1	1	1
0	0	0	0	4	4	99	1	4	5	4	99	99	99	1	1	1	1	1	1	1	1	1	1
0	0	0	0	3	3	4	4	3	3	4	4	4	3	1	1	1	1	1	1	1	1	2	1
0	0	0	0	1	1	1	3	4	1	4	1	3	3	1	1	1	1	1	1	1	1	1	1
1	0	0	0	1	2	2	1	3	4	4	4	5	5	1	1	1	1	1	1	1	1	1	1
1	0	0	0	2	99	4	99	99	5	4	99	99	99	1	1	1	1	1	1	1	1	2	1
0	0	0	0	3	3	1	2	3	4	4	1	1	2	1	1	1	1	1	2	1	1	1	2
0	0	0	.	2	4	3	.	1	1	4	99	.	1	1	1	2	.	2	1	1	1	.	2
1	0	0	0	4	4	.	5	.	4	4	.	5	.	2	1	.	2	.	2	1	.	2	.
0	0	0	0	1	3	3	3	4	2	4	3	5	5	1	1	1	1	99	1	1	1	2	99
1	0	0	0	2	2	3	1	2	2	4	4	4	4	1	1	1	1	1	1	1	1	1	1
1	0	0	0	1	2	3	3	2	5	4	5	5	99	1	1	2	1	1	1	1	2	2	1
0	0	0	0	1	1	2	99	5	3	4	5	1	99	1	1	1	1	1	1	1	1	1	1
0	0	0	0	2	2	2	3	2	5	4	5	5	5	1	1	1	1	1	1	1	1	1	1
0	0	0	1	3	2	2	2	2	4	4	1	2	2	1	1	1	3	2	2	1	1	3	2
0	0	0	.	3	3	.	.	4	3	4	.	.	3	1	1	.	.	1	1	1	.	.	1
1	0	0	0	2	2	2	3	3	3	4	4	4	4	1	1	1	1	1	3	1	1	1	1
1	0	0	0	2	2	4	2	2	5	4	5	5	5	1	1	1	1	1	1	1	1	1	1
0	0	0	0	2	2	2	2	.	4	4	4	3	.	1	1	1	1	.	2	1	1	1	.
0	0	0	.	1	1	2	2	2	2	4	4	5	5	1	1	1	1	1	1	1	1	1	1
0	0	0	.	1	1	3	.	.	5	4	99	.	.	1	1	1	.	.	1	1	1	.	.
0	0	0	0	4	4	4	4	3	3	4	5	4	3	1	1	1	1	1	2	1	1	1	1
0	0	0	0	3	3	1	3	4	5	4	1	3	2	1	1	1	1	1	2	1	2	1	1
0	0	0	.	1	2	2	2	2	2	4	5	99	99	1	1	1	1	1	1	1	1	1	1
0	0	0	0	1	1	1	2	3	4	4	4	5	4	1	1	1	1	1	2	1	1	1	1
0	0	0	0	4	99	99	99	99	4	4	99	99	99	1	1	1	1	1	1	1	1	2	1
1	0	0	0	4	2	3	3	1	3	4	4	4	4	1	1	1	1	1	1	1	2	2	2
0	0	0	.	2	3	3	3	3	2	4	4	4	2	1	1	1	2	2	1	1	1	2	2
1	0	0	0	3	99	4	3	3	3	4	4	4	3	1	1	1	1	1	1	1	1	1	1
0	0	0	0	2	2	2	2	2	2	4	5	5	99	1	1	1	1	1	1	1	2	1	1
0	0	0	.	5	2	5	5	.	5	4	99	5	.	1	1	1	1	.	1	1	3	2	.
0	0	0	0	2	3	1	3	1	4	5	5	1	3	1	1	1	1	1	1	1	1	1	1
1	0	0	0	3	2	1	.	.	4	5	3	.	.	1	1	1	.	.	2	1	1	.	.
1	0	0	.	5	3	5	5	99	5	5	5	5	99	1	1	1	1	1	1	1	1	1	1
1	0	0	0	1	3	1	1	1	4	5	5	1	1	1	1	1	1	1	1	1	1	1	1
0	0	0	.	3	3	4	4	3	4	5	5	5	5	1	1	1	1	1	1	1	1	1	1
0	0	0	.	2	99	99	3	.	5	5	99	99	.	1	1	1	1	.	2	1	1	2	.
0	0	0	0	2	2	1	1	1	3	5	4	5	5	1	1	1	1	1	1	1	1	1	1
0	0	0	0	5	5	5	5	4	5	5	5	5	5	1	1	2	1	1	2	1	3	1	3
0	0	0	.	1	2	.	1	1	5	5	.	3	5	1	1	.	1	1	1	1	.	1	3
1	0	0	0	1	2	2	1	2	3	5	5	4	5	1	1	1	1	1	1	1	1	1	2
0	0	0	0	2	99	99	5	5	5	5	5	5	5	1	1	1	1	1	2	1	2	1	1
1	0	0	0	3	1	2	2	.	2	5	5	5	.	1	1	1	1	.	1	1	1	1	.
0	0	0	.	3	2	3	3	3	5	5	5	5	5	1	1	1	1	1	2	1	1	2	1
1	0	0	0	2	2	4	5	4	5	5	5	5	5	1	1	1	1	1	2	1	1	1	1
1	0	0	0	1	2	.	3	3	3	5	.	5	5	1	1	.	1	1	1	1	.	1	1
0	0	0	0	2	2	2	2	2	5	5	5	3	5	1	1	1	1	1	1	1	2	1	1
1	0	0	.	2	2	3	2	2	5	5	2	2	1	1	1	1	1	1	2	1	1	1	1
0	0	0	0	2	2	4	3	3	5	5	3	5	5	1	1	1	1	1	1	1	1	1	1
1	0	0	0	5	99	99	99	99	5	5	99	5	4	1	1	1	1	1	2	1	2	1	1
0	0	0	0	1	3	2	2	2	2	5	5	5	5	1	1	1	1	1	2	1	1	1	1
0	0	0	0	2	2	2	2	1	1	5	3	3	3	1	1	1	1	.	1	1	1	1	1
0	0	0	0	3	4	3	4	3	2	5	5	4	3	2	1	1	2	1	2	1	1	2	2
1	0	0	0	1	1	2	2	2	4	5	5	3	2	1	1	1	1	1	1	1	1	1	1
0	0	0	0	3	3	4	4	5	5	5	5	5	3	2	1	2	2	1	2	1	2	1	1
0	0	0	0	2	2	5	2	.	2	5	1	5	.	1	1	1	1	.	1	1	1	1	.
1	0	0	0	4	4	4	4	5	5	5	5	5	5	1	1	1	1	1	1	1	1	1	1
1	0	0	0	1	5	5	5	3	1	5	5	5	99	1	1	1	1	1	1	1	1	1	1
1	0	0	0	1	4	1	99	1	5	5	99	5	3	1	1	1	1	1	1	1	1	2	2
1	0	0	0	5	5	5	5	5	5	5	5	1	1	1	1	2	1	2	1	1	2	1	2
1	0	0	0	1	1	2	1	1	4	5	4	5	5	1	1	2	2	1	1	1	2	1	2
1	0	0	.	2	1	2	2	.	2	5	1	2	.	1	1	1	1	.	1	1	1	1	.
1	0	0	0	1	1	1	1	1	2	5	99	1	3	1	1	1	1	1	1	1	1	1	1
0	0	0	0	1	2	1	1	1	3	5	5	2	3	1	1	1	1	1	1	1	1	1	1
1	0	0	0	4	3	4	4	4	5	5	4	1	1	1	1	1	1	1	2	1	1	1	1
0	0	0	0	1	2	2	.	1	3	5	5	.	5	1	1	1	.	1	1	1	2	.	1
0	0	0	0	2	99	99	99	99	5	5	3	5	99	1	1	1	1	1	1	1	1	1	1
1	0	0	0	4	3	.	1	.	2	5	.	1	.	1	1	.	1	.	1	1	.	1	.
1	0	0	0	1	2	1	2	1	2	5	2	2	2	1	1	1	1	1	1	1	1	1	1
1	0	0	0	2	2	1	2	2	5	5	3	1	5	1	1	1	1	1	2	1	1	1	1
1	0	0	0	1	1	1	1	1	4	5	4	5	4	1	1	1	1	1	1	1	1	1	1
0	0	0	0	2	1	3	2	2	4	5	2	2	2	1	1	1	3	1	2	1	1	1	1
1	0	0	0	1	1	1	3	3	2	5	5	5	5	1	1	1	1	1	1	1	1	1	1
0	0	0	0	1	1	1	1	1	4	5	5	5	5	1	1	2	1	1	1	1	1	1	1
0	0	0	.	3	2	3	3	.	3	5	2	5	.	1	1	1	1	.	2	1	1	1	.
1	0	0	0	1	1	1	1	99	2	5	5	1	99	1	1	1	1	1	1	1	1	1	1
0	0	0	0	3	99	2	99	3	1	5	5	99	99	1	1	1	2	1	1	1	1	2	1
0	0	0	0	3	3	3	3	4	3	5	5	5	5	1	1	1	1	1	1	1	1	1	1
1	0	0	0	1	99	99	99	99	5	5	5	5	5	1	1	1	1	1	1	1	2	1	1
1	0	0	0	3	5	5	4	5	3	5	5	5	5	1	1	1	1	1	2	1	1	1	1
1	0	0	0	3	3	3	2	2	3	5	2	2	2	1	1	1	1	1	2	1	1	1	1
0	0	0	0	2	3	2	3	3	5	5	1	3	4	1	1	1	1	1	1	1	1	1	1
0	0	0	.	2	3	3	.	4	2	5	4	.	3	1	1	1	.	1	1	1	1	.	1
0	0	0	0	1	99	2	1	1	1	5	2	3	4	1	1	1	1	1	1	1	1	1	1
0	0	0	0	3	5	5	3	3	1	5	1	2	1	1	1	1	1	1	1	1	1	1	1
1	0	0	0	1	2	1	2	3	2	5	1	1	5	1	1	1	1	1	1	1	1	1	1
1	0	0	0	1	1	4	1	1	5	5	5	5	1	1	1	1	1	1	1	1	1	1	1
1	0	0	0	3	2	99	99	2	5	5	99	5	4	1	1	1	1	1	2	1	2	2	2
1	0	0	0	1	1	1	1	1	1	5	5	5	99	1	1	1	1	1	1	1	1	1	1
1	0	0	1	4	2	1	1	1	3	5	3	2	2	1	1	1	1	1	2	1	1	1	1
1	0	0	0	3	1	3	1	1	5	5	5	99	5	1	1	1	1	1	1	1	1	1	1
0	0	0	.	3	4	4	.	.	5	5	5	.	.	1	1	2	.	.	2	1	2	.	.
0	0	0	0	1	2	1	2	2	3	5	99	99	99	1	1	1	1	1	1	1	2	1	1
0	0	0	0	1	2	1	2	1	2	5	99	3	2	1	1	1	1	1	1	1	1	1	1
0	0	0	0	1	2	2	99	99	1	5	2	99	1	1	1	1	1	1	1	1	1	1	1
0	0	0	0	4	3	4	5	4	4	5	3	3	3	1	1	1	1	1	2	1	1	1	1
1	0	0	0	3	99	99	99	99	5	5	5	1	1	1	1	1	1	1	1	1	1	1	1
0	0	0	0	3	3	.	1	2	5	5	.	1	2	1	1	.	1	1	2	1	.	1	1
1	0	0	.	3	99	2	99	1	2	5	5	5	1	1	1	1	1	1	2	1	1	1	1
0	0	0	0	5	99	99	99	99	2	5	99	5	99	1	1	1	1	1	1	1	1	1	1
0	0	0	0	3	3	3	3	.	2	5	4	4	.	1	1	1	1	.	1	1	1	2	.
1	0	0	0	1	2	3	99	99	4	5	5	4	3	1	1	1	1	1	1	1	1	1	2
1	0	0	.	2	1	1	.	.	2	5	1	.	.	1	1	1	.	.	1	1	1	.	.
1	0	0	0	1	5	99	2	1	1	5	2	99	99	1	1	1	1	1	2	1	1	1	1
1	0	0	0	3	2	1	.	1	5	5	99	5	5	1	1	1	1	1	1	1	1	1	1
1	0	0	0	3	3	5	.	2	4	5	5	.	2	1	1	1	.	1	2	1	2	.	1
1	0	0	0	4	4	5	5	5	4	5	4	3	5	1	1	1	1	1	1	1	1	1	1
0	0	0	0	5	5	5	5	5	5	5	5	5	5	1	1	1	1	1	1	1	.	2	3
0	0	0	.	4	99	99	.	.	5	5	99	.	.	1	1	1	.	.	2	1	2	.	.
1	0	0	.	1	2	1	1	1	3	5	5	1	1	1	1	1	1	1	1	1	1	1	1
1	0	0	.	3	3	.	.	.	2	5	.	.	.	1	1	.	.	.	1	1	.	.	.
1	0	0	0	5	2	1	1	1	5	5	5	4	99	1	1	1	1	1	2	1	2	1	1
1	0	0	0	2	99	99	99	99	5	5	5	5	99	1	1	1	1	1	1	1	1	1	1
1	0	0	0	1	1	99	5	5	3	5	99	5	99	1	1	1	1	1	1	1	1	1	1
1	0	0	0	2	2	1	4	1	3	5	3	.	2	3	1	1	1	1	3	1	1	2	1
0	0	0	0	3	4	1	1	.	5	5	1	1	.	1	1	1	1	.	1	1	1	1	.
0	0	0	0	3	4	3	.	3	1	5	5	.	5	1	1	1	.	1	2	1	3	.	1
1	0	0	1	2	1	1	4	3	5	5	1	5	5	1	1	1	1	1	1	1	1	1	2
0	0	0	0	1	1	2	.	3	5	5	1	.	4	1	1	1	.	1	2	1	3	.	2
1	0	0	0	2	3	1	2	1	5	5	5	99	99	1	1	1	1	1	1	1	2	1	1
1	0	0	0	2	5	4	4	4	1	5	4	5	3	1	1	1	1	1	1	1	1	1	1
1	0	0	0	3	2	1	2	2	2	5	3	3	2	1	1	1	1	1	1	1	1	1	1
1	0	0	0	3	3	3	4	4	3	5	4	3	4	1	1	1	1	1	1	1	2	1	2
1	0	0	0	5	3	3	2	3	3	5	5	5	5	1	1	1	1	1	1	1	1	1	1
1	0	0	0	3	3	3	5	2	5	5	99	5	5	1	1	1	2	1	1	1	1	3	3
0	0	0	0	2	2	2	1	1	5	5	5	5	99	1	1	1	1	1	1	1	1	1	1
0	0	0	0	2	3	3	2	2	2	5	99	99	99	1	1	1	1	1	1	1	1	1	1
0	0	1	.	2	1	2	3	1	5	5	5	99	99	1	1	1	1	1	2	1	1	1	1
0	0	0	0	1	5	3	4	2	3	5	5	99	99	1	1	1	1	1	1	1	1	1	1
1	0	0	0	4	5	99	99	99	5	5	4	5	5	1	1	1	1	1	1	1	1	1	1
1	0	0	0	1	4	3	1	2	2	5	5	3	4	1	1	1	1	1	2	1	1	1	1
1	0	0	0	3	99	99	99	99	5	5	99	99	99	1	1	2	2	1	1	1	2	2	2
0	0	0	0	5	5	5	5	5	5	5	5	5	5	1	1	1	1	1	1	1	1	1	1
1	0	0	0	5	1	1	99	1	4	5	99	99	99	1	1	1	1	1	1	1	1	1	1
1	0	0	.	2	3	4	5	4	4	5	5	5	5	1	1	1	1	1	1	1	2	2	2
0	0	0	0	3	2	3	2	2	5	5	5	5	5	1	1	1	1	1	1	1	2	2	1
1	0	0	0	2	99	1	99	1	5	5	5	99	99	1	1	1	1	1	2	1	1	1	1
1	0	0	0	2	1	3	99	99	2	5	5	99	99	1	1	1	1	1	2	1	1	1	1
1	0	0	0	4	5	99	99	99	4	5	99	5	99	1	1	1	1	1	2	1	1	1	1
1	0	0	0	2	99	99	99	99	5	5	5	5	99	1	1	1	1	1	1	1	1	1	1
1	0	0	0	1	2	2	2	3	5	5	5	5	5	1	1	1	1	1	1	1	1	1	2
0	0	0	0	5	1	1	1	99	5	99	99	1	99	1	1	1	1	1	2	1	1	1	1
0	0	0	0	2	3	3	4	3	4	99	99	5	99	1	1	1	3	1	3	1	1	2	1
1	0	0	0	1	1	1	1	1	5	99	99	4	5	1	1	1	1	1	1	1	1	1	1
1	0	0	0	4	4	4	.	4	5	99	99	.	99	1	1	1	.	1	2	1	2	.	1
1	0	0	0	1	1	1	1	1	5	99	1	99	99	1	1	1	1	1	1	1	1	1	1
1	0	0	.	2	2	2	1	2	3	99	1	2	2	1	1	1	1	1	2	1	1	2	1
0	0	0	0	1	2	1	1	1	5	99	1	3	1	1	1	1	1	1	1	1	1	1	1
0	0	0	0	1	1	3	2	99	3	99	99	99	99	1	1	1	1	1	2	1	1	1	1
0	0	0	0	5	5	1	2	99	5	99	99	99	99	1	1	.	1	1	2	1	1	2	2
0	0	0	0	1	1	1	1	2	3	99	99	4	99	1	1	1	1	1	1	1	1	1	1
0	0	0	0	2	99	1	99	99	5	99	1	99	1	1	1	1	1	1	1	1	1	1	1
0	0	0	0	2	4	99	1	99	4	99	99	1	99	1	1	1	1	1	1	1	1	1	1
1	0	0	0	3	3	3	3	3	2	99	1	1	1	1	1	1	1	1	2	1	1	1	1
1	0	0	.	3	3	2	1	4	5	99	2	2	4	1	1	1	1	1	2	1	1	1	3
0	0	0	.	2	1	5	1	.	1	99	5	1	.	1	1	1	1	.	1	1	1	1	.
0	0	0	0	1	1	1	1	1	1	99	1	2	1	1	1	1	1	1	1	1	1	1	1
1	0	0	1	1	3	3	5	1	5	99	99	99	99	1	1	1	1	1	1	1	1	1	1
1	0	0	0	1	1	1	1	1	5	99	99	99	99	1	1	1	1	1	1	1	1	1	1
0	0	0	.	2	2	.	.	.	5	99	.	.	.	1	1	.	.	.	2	1	.	.	.
0	0	0	1	1	2	1	1	1	1	99	1	1	1	1	1	1	1	1	1	1	1	1	1
1	0	0	0	5	2	2	2	2	5	99	3	5	4	1	1	1	1	1	2	1	1	1	2
0	0	0	0	3	3	3	2	3	5	99	4	5	5	1	1	1	1	1	1	1	1	1	1
0	0	0	0	2	3	1	99	1	5	99	1	2	1	1	1	1	1	1	3	1	1	1	1
1	0	0	0	2	1	1	1	1	2	99	5	3	2	1	1	2	1	1	1	1	1	1	1
0	0	0	.	5	99	99	5	99	5	99	99	5	5	1	1	1	1	1	1	1	1	1	1
0	0	0	.	1	1	2	2	1	4	99	1	2	2	1	1	1	1	1	1	1	1	1	1
0	0	0	0	1	1	99	1	1	2	99	5	5	99	1	1	1	1	2	1	1	1	1	1
0	0	0	0	2	3	4	4	2	5	99	99	99	99	1	1	1	1	1	1	1	1	1	1
1	0	0	0	2	2	2	2	3	2	99	99	2	99	1	1	1	1	1	1	1	1	1	1
1	0	0	0	1	2	1	1	3	4	99	5	1	5	1	1	1	1	1	1	1	1	1	1
1	0	0	0	3	2	1	3	2	2	99	5	5	99	1	1	1	1	1	1	1	1	2	1
1	0	0	0	3	2	3	2	3	5	99	1	1	2	2	1	1	1	1	2	1	1	2	2
1	0	0	0	1	1	1	2	1	5	99	1	2	99	1	1	1	1	1	1	1	1	1	1
1	0	0	0	5	5	99	99	99	1	99	99	99	99	1	1	1	1	1	2	1	2	2	2
1	0	0	.	.	1	.	.	.	.	99	.	.	.	.	1	.	.	.	.	1	.	.	.
1	0	0	0	1	99	99	3	1	5	99	99	5	99	1	1	1	1	1	1	1	1	1	1
1	0	0	0	3	3	3	3	2	3	99	2	2	1	1	1	1	1	1	1	1	1	1	1
1	0	0	0	3	99	99	99	99	5	99	5	5	99	1	1	1	1	1	2	1	1	1	1
0	0	0	.	1	1	3	1	.	1	99	99	1	.	1	1	1	1	.	1	1	1	1	.
1	0	0	.	1	2	.	.	.	2	99	.	.	.	1	1	.	.	.	1	1	.	.	.
1	0	0	0	1	5	2	1	1	1	99	99	1	1	1	1	1	1	1	1	1	1	1	1
1	0	0	0	1	5	1	1	2	1	99	1	1	1	1	1	1	1	1	1	1	1	1	1
0	0	0	0	1	2	2	3	3	4	99	99	99	99	1	1	1	1	1	1	1	1	1	1
0	0	0	0	1	1	5	1	1	3	99	99	99	99	1	1	1	1	1	1	1	1	1	1
1	0	0	1	1	1	1	1	2	4	99	1	5	5	1	1	1	1	1	1	1	1	1	1
0	0	0	0	2	4	3	2	3	4	99	5	5	4	1	1	1	1	1	2	1	1	1	1
1	0	0	0	1	3	99	1	1	2	99	99	5	5	1	1	1	1	1	1	1	1	1	1
0	0	0	0	1	1	1	.	1	4	99	99	.	99	1	1	1	.	1	1	1	1	.	1
0	0	0	0	1	99	1	1	1	5	99	99	99	3	2	1	1	1	1	3	1	1	2	1
1	0	0	0	5	99	5	4	2	5	99	99	99	99	1	1	1	1	1	1	1	1	1	1
0	0	0	.	3	2	99	99	99	.	99	99	99	99	1	1	1	1	2	1	1	1	1	2
1	0	0	0	1	1	1	4	3	1	99	99	99	99	1	1	1	1	1	1	1	1	1	1
1	0	0	0	2	2	1	3	3	4	99	2	4	5	1	1	1	1	1	1	1	2	1	1
1	0	0	0	5	3	99	99	99	1	99	99	99	1	1	1	1	1	1	1	1	1	1	1
1	0	0	0	1	99	2	1	4	5	99	2	1	5	1	1	1	1	1	1	1	1	1	1
1	0	0	0	4	3	99	99	99	5	99	99	99	99	1	1	1	1	1	1	1	1	1	1
1	0	0	0	1	2	2	.	2	1	99	99	.	99	1	1	1	.	1	1	1	1	.	1
0	0	0	0	2	1	1	.	1	1	99	99	.	1	1	1	1	.	1	1	1	1	.	1
0	0	0	0	3	3	2	3	2	4	99	99	99	99	1	1	1	1	1	1	1	1	1	1
1	0	0	0	2	1	1	3	1	1	99	1	1	1	1	1	1	1	1	1	1	.	1	1
1	0	0	0	2	1	1	1	1	5	99	99	99	5	1	1	1	1	1	1	1	1	1	1
0	0	0	0	2	3	2	2	2	1	99	99	2	3	1	1	1	1	1	2	1	2	2	2
1	0	0	0	1	1	1	.	99	1	99	99	.	99	1	1	1	.	1	1	1	1	.	1
1	0	0	0	4	1	3	3	.	3	99	4	99	.	1	1	1	1	.	1	1	1	1	.
0	0	0	0	1	1	1	99	99	3	99	99	99	5	1	1	1	1	1	1	1	2	2	2
1	0	0	0	3	99	4	3	99	5	99	4	4	5	1	1	1	3	1	2	1	2	3	1
0	0	0	.	2	2	1	1	.	1	99	1	1	.	1	1	1	1	.	1	1	1	1	.
1	0	0	0	1	1	1	1	1	5	99	5	5	99	1	1	1	1	1	1	1	2	1	1
0	0	0	0	1	99	99	2	99	1	99	1	5	5	1	1	1	1	1	2	1	1	3	2
1	0	0	.	1	2	1	1	1	4	99	5	99	1	1	1	1	1	1	1	1	1	1	1
1	0	0	0	3	2	1	1	3	5	99	99	3	3	1	1	1	1	1	2	1	1	1	1
1	0	0	.	2	3	99	3	2	1	99	99	1	1	1	1	1	1	1	1	1	1	1	1
1	0	0	0	1	99	3	3	3	5	99	99	99	99	1	1	1	1	1	1	1	2	1	1
0	0	0	0	4	99	99	99	99	1	99	99	99	99	1	1	1	1	1	2	1	1	1	2
0	0	0	0	3	3	99	5	3	4	99	5	99	99	1	1	1	2	1	2	1	3	2	3
0	0	0	0	2	2	1	3	2	4	99	2	4	4	1	1	1	1	1	1	1	1	1	1
1	0	0	0	4	2	3	3	2	4	99	99	99	99	1	1	1	1	1	1	1	2	1	1
0	0	0	0	3	3	2	3	3	1	99	99	99	99	1	1	1	1	1	1	1	1	1	2
1	0	0	0	2	3	99	3	1	2	99	99	3	1	1	1	1	1	1	1	1	1	1	1
0	0	0	.	2	2	3	1	3	3	99	4	4	3	1	1	1	1	1	1	1	1	1	1
1	0	0	0	1	99	99	99	99	3	99	99	99	99	1	1	1	1	1	1	1	2	2	2
1	0	0	.	5	99	1	99	99	1	99	1	99	99	1	1	1	1	1	3	1	2	3	2
0	0	0	0	2	1	2	3	99	2	99	99	5	99	1	1	1	1	1	2	1	1	1	1
0	0	0	0	5	5	99	99	99	1	1	1	1	1	1	2	1	1	1	1	1	2	2	1
1	0	0	0	2	2	2	2	.	1	1	2	2	.	1	2	2	2	.	1	1	2	2	.
0	0	0	0	3	2	3	99	3	2	1	1	1	1	2	2	1	2	1	1	1	1	1	2
1	0	0	.	4	5	5	4	3	5	2	2	1	2	2	2	2	2	1	1	1	1	2	1
1	0	0	0	1	2	.	.	3	1	2	.	.	2	1	2	.	.	1	1	1	.	.	2
1	0	0	0	2	4	2	3	.	2	2	2	3	.	1	2	1	1	.	1	1	2	1	.
0	0	0	0	3	3	4	1	1	3	2	99	1	1	2	2	1	1	1	2	1	1	1	1
1	0	0	0	1	3	1	1	2	2	2	3	2	2	2	2	1	1	1	2	1	1	2	1
0	0	0	0	3	3	4	3	.	2	3	5	3	.	1	2	1	1	.	1	1	2	1	.
1	0	0	.	3	3	4	4	4	4	3	4	4	4	2	2	1	1	1	2	1	1	1	1
1	0	0	.	3	4	99	.	2	5	3	3	.	2	2	2	2	.	2	1	1	1	.	2
0	0	0	0	2	1	99	99	99	4	4	4	5	5	1	2	1	1	1	2	1	2	2	1
0	0	0	.	1	3	4	5	5	4	5	3	5	5	1	2	1	1	1	1	1	1	1	1
0	0	0	0	1	2	1	1	1	5	5	99	5	5	1	2	1	1	1	1	1	1	1	1
1	0	0	0	4	4	.	4	5	2	5	.	5	5	1	2	.	2	2	2	1	.	2	2
0	0	0	1	1	1	1	99	2	5	99	99	99	99	1	2	2	1	1	1	1	1	2	1
0	0	0	0	1	1	1	1	1	5	99	5	99	5	2	2	1	2	2	2	1	1	1	1
1	0	0	0	1	2	2	3	3	1	5	3	3	3	1	.	1	1	1	1	2	1	1	1
0	0	0	0	1	1	1	1	1	1	1	1	1	1	1	1	1	1	1	2	2	2	2	2
0	0	0	0	5	5	4	4	5	1	1	1	1	99	1	1	1	1	1	2	2	2	2	2
1	0	0	0	1	1	1	2	1	1	1	1	1	1	1	1	1	1	1	2	2	3	2	2
0	0	0	0	3	2	2	.	2	1	1	1	.	1	1	1	1	.	1	2	2	2	.	1
0	0	0	0	1	1	1	1	1	1	1	1	1	1	1	1	1	1	1	2	2	2	2	1
1	0	0	0	5	99	99	99	99	5	1	4	3	4	1	1	1	1	2	2	2	2	3	2
0	0	0	0	5	2	2	2	1	1	1	1	1	1	1	1	1	1	1	1	2	2	2	2
1	0	0	0	1	1	2	1	3	1	1	2	1	1	1	1	1	1	1	2	2	3	1	1
0	0	0	1	2	1	1	1	2	2	1	3	1	2	1	1	1	1	1	2	2	2	1	2
1	0	0	0	1	1	1	1	1	1	1	1	2	1	1	1	2	1	1	1	2	2	2	1
1	0	0	0	2	1	1	3	99	1	1	1	1	2	1	1	1	1	1	2	2	2	2	2
1	0	0	0	3	99	2	3	2	1	1	3	2	2	1	1	1	1	2	1	2	2	1	2
0	0	0	0	2	1	2	1	1	1	1	1	1	1	1	1	1	1	1	1	2	1	1	1
1	0	0	.	3	3	2	3	3	2	1	2	4	2	1	1	1	1	1	2	2	3	2	1
0	0	0	0	1	2	2	2	2	1	1	3	1	1	1	1	1	1	1	1	2	2	2	2
1	0	0	0	2	3	3	2	3	2	1	1	1	1	1	1	2	1	2	2	2	2	2	2
0	0	0	1	2	3	3	2	1	2	1	2	1	1	1	1	1	1	1	2	2	1	1	1
0	0	0	0	3	99	99	.	4	1	1	99	.	3	1	1	1	.	1	1	2	2	.	1
0	0	0	0	1	1	1	1	99	5	1	1	4	4	1	1	1	1	1	2	2	1	1	1
0	0	0	0	3	1	2	4	1	4	1	4	5	1	1	1	1	1	1	2	2	2	2	1
0	0	0	.	1	1	1	1	1	1	1	1	1	1	1	1	1	1	1	3	2	3	2	2
0	0	0	.	1	99	.	.	.	1	1	.	.	.	1	1	.	.	.	1	2	.	.	.
1	0	0	1	3	3	3	3	3	1	1	1	1	1	1	1	2	1	1	2	2	2	2	2
0	0	0	0	2	99	99	99	99	3	1	99	1	1	1	1	1	1	1	1	2	1	1	1
1	0	0	0	2	2	2	1	2	5	1	1	1	2	1	1	1	1	1	2	2	2	2	1
1	0	0	0	1	2	2	2	2	1	1	1	1	1	1	1	1	1	1	1	2	1	1	1
0	0	0	0	3	3	3	2	3	2	1	3	2	2	1	1	1	1	1	2	2	2	2	2
0	0	0	0	3	1	1	2	1	1	1	1	1	1	1	1	1	1	1	1	2	1	1	2
1	0	0	.	3	4	99	99	99	5	1	1	1	1	1	1	1	1	2	2	2	2	2	3
1	0	0	0	3	5	5	99	99	3	1	1	99	99	2	1	1	1	1	2	2	3	2	2
0	0	0	0	3	3	2	3	2	3	2	2	3	2	1	1	1	1	1	2	2	2	2	1
0	0	0	0	3	3	3	3	.	2	2	4	3	.	1	1	1	1	.	2	2	1	2	.
1	0	0	0	1	1	1	1	1	1	2	2	2	2	1	1	2	2	1	1	2	1	1	1
0	0	0	0	4	99	4	3	3	2	2	99	1	4	1	1	1	1	1	2	2	2	2	2
1	0	0	0	4	3	4	4	4	4	2	2	1	2	1	1	1	1	2	2	2	2	1	2
0	0	0	0	3	3	3	2	3	4	2	99	5	4	1	1	1	2	1	2	2	2	4	4
1	0	0	0	2	2	2	99	1	1	2	99	99	1	1	1	1	1	1	1	2	1	1	1
0	0	0	0	3	3	3	3	4	3	2	3	5	3	1	1	1	1	1	1	2	1	1	1
1	0	0	.	1	1	1	1	.	1	2	1	1	.	1	1	1	1	.	2	2	1	2	.
0	0	0	0	4	5	4	5	5	4	2	4	4	4	1	1	1	1	1	2	2	1	1	1
0	0	0	0	1	2	2	2	2	1	2	2	1	2	1	1	1	1	1	1	2	1	1	2
0	0	0	0	2	5	5	5	5	3	2	1	1	1	1	1	1	1	2	2	2	2	2	3
1	0	0	0	1	2	.	1	2	1	2	.	1	3	1	1	.	1	1	1	2	.	2	1
0	0	0	0	2	1	.	1	.	2	2	.	2	.	1	1	.	1	.	1	2	.	1	.
1	0	0	0	2	3	2	3	3	2	2	2	3	2	2	1	1	2	2	1	2	1	2	2
0	0	0	0	2	2	3	1	2	3	2	2	2	2	1	1	1	1	1	2	2	1	1	2
0	0	0	0	1	2	1	99	1	2	2	2	3	2	1	1	1	1	1	2	2	2	3	3
0	0	0	.	2	2	2	2	2	1	2	1	1	1	2	1	2	2	2	1	2	2	2	2
1	0	0	0	2	2	2	1	.	3	2	2	1	.	1	1	1	1	.	1	2	2	2	.
1	0	0	0	2	99	3	99	99	2	2	1	2	1	1	1	1	1	1	2	2	1	1	1
0	0	0	.	4	4	99	5	3	5	2	2	2	3	1	1	1	1	1	2	2	2	2	2
0	0	0	0	3	3	3	2	1	2	2	1	1	2	1	1	1	1	1	1	2	2	2	2
0	0	0	.	3	2	.	.	.	5	2	.	.	.	2	1	.	.	.	2	2	.	.	.
0	0	0	0	1	1	1	1	2	2	2	1	1	2	1	1	1	1	1	1	2	2	1	1
0	0	0	0	1	1	2	2	2	1	2	2	2	.	1	1	2	2	1	1	2	2	2	1
0	0	0	0	4	4	4	3	3	2	2	3	3	3	1	1	1	1	1	1	2	2	2	2
1	0	0	0	2	3	2	2	1	3	2	2	2	1	1	1	1	1	1	2	2	2	2	2
1	0	0	0	2	2	3	4	3	2	2	99	5	99	1	1	1	1	1	2	2	3	2	1
1	0	0	0	3	3	4	2	3	5	2	99	5	5	1	1	1	2	1	2	2	2	2	1
1	0	0	0	2	1	1	2	1	4	2	99	1	1	1	1	1	1	1	2	2	2	3	2
0	0	0	.	4	4	.	5	4	2	2	.	2	2	1	1	.	1	2	2	2	.	2	2
0	0	0	0	2	2	1	1	2	3	2	2	2	1	1	1	1	1	1	2	2	2	2	1
0	0	0	0	3	4	2	3	3	2	2	2	3	2	1	1	1	1	1	1	2	1	1	2
0	0	0	0	5	5	5	5	5	1	2	5	5	5	1	1	1	1	1	1	2	2	2	2
0	0	0	0	1	1	1	1	1	1	2	99	99	99	1	1	1	1	1	2	2	2	1	2
0	0	0	0	3	99	.	4	5	1	2	.	1	1	1	1	.	1	1	1	2	.	1	1
0	0	0	0	3	99	99	99	99	4	3	5	5	5	1	1	1	1	1	2	2	2	2	2
1	0	0	0	2	2	.	1	99	3	3	.	2	3	1	1	.	1	1	2	2	.	2	.
0	0	0	0	2	3	2	2	2	2	3	1	2	2	1	1	1	1	1	2	2	1	1	1
1	0	0	0	1	3	3	1	2	2	3	3	3	2	1	1	1	1	1	2	2	2	2	2
0	0	0	1	3	3	4	2	4	4	3	3	1	2	1	1	2	1	1	2	2	2	1	2
1	0	0	0	3	3	4	.	2	1	3	5	.	3	1	1	1	.	1	2	2	2	.	2
1	0	0	.	1	1	3	.	1	1	3	99	.	1	1	1	1	.	1	1	2	1	.	1
1	0	0	0	1	4	3	3	3	5	3	3	3	3	1	1	1	1	1	1	2	2	3	1
0	0	0	0	3	3	3	3	3	4	3	2	3	3	2	1	1	1	1	2	2	2	1	1
1	0	0	0	3	3	4	3	5	5	3	5	5	5	1	1	2	1	1	2	2	2	2	2
1	0	0	0	3	3	2	2	.	2	3	3	2	.	1	1	1	1	.	2	2	2	2	.
1	0	0	0	2	3	3	5	99	3	3	5	5	5	1	1	1	1	1	2	2	2	2	1
1	0	0	0	1	1	1	5	1	5	3	4	99	5	1	1	1	1	1	2	2	2	2	3
1	0	0	0	1	2	1	1	1	3	3	3	3	3	1	1	1	1	1	1	2	1	1	1
0	0	0	0	2	2	1	2	2	2	3	4	2	2	1	1	1	1	1	2	2	2	2	1
0	0	0	0	2	3	3	2	2	4	3	3	2	2	1	1	1	2	2	3	2	2	2	2
1	0	0	0	3	5	1	1	1	1	3	1	1	2	1	1	1	1	1	2	2	1	2	1
1	0	0	.	2	2	3	.	.	1	3	2	.	.	1	1	2	.	.	3	2	2	.	.
0	0	0	0	3	3	4	3	.	1	3	1	99	.	1	1	1	1	.	1	2	1	1	.
1	0	0	0	3	1	1	2	3	2	3	4	4	5	1	1	1	1	1	1	2	1	1	1
1	0	0	0	1	1	2	2	2	5	3	5	5	5	1	1	1	1	1	2	2	2	1	1
1	0	0	0	3	4	3	3	3	2	3	3	3	4	1	1	1	1	1	2	2	2	2	2
1	0	0	0	2	1	2	3	1	4	3	4	4	5	1	1	1	1	1	2	2	2	1	1
1	0	0	.	3	3	3	4	.	2	3	3	4	.	1	1	1	1	.	2	2	2	1	.
0	0	0	0	2	3	3	2	2	3	3	3	3	3	2	1	1	1	1	2	2	2	1	1
0	0	0	0	1	4	1	.	2	1	3	2	.	2	1	1	1	.	1	2	2	2	.	2
0	0	0	1	1	1	1	1	1	1	3	2	1	2	1	1	1	1	1	1	2	2	1	1
0	0	0	0	2	3	2	3	3	2	3	2	2	4	1	1	1	1	1	1	2	1	1	1
0	0	0	0	3	3	3	2	3	5	3	4	3	3	1	1	1	1	1	2	2	2	1	1
1	0	0	0	1	1	4	2	2	3	3	3	4	3	1	1	1	1	1	2	2	2	2	2
1	0	0	0	4	5	5	4	4	5	3	5	5	5	1	1	1	1	1	2	2	2	3	2
0	0	0	0	3	3	3	3	1	3	3	2	3	1	1	1	2	1	1	3	2	2	1	1
0	0	0	.	2	3	3	3	3	2	3	3	3	3	1	1	1	2	2	1	2	2	2	2
1	0	0	0	4	5	5	5	99	5	3	5	3	3	1	1	1	1	1	3	2	2	2	2
1	0	0	.	3	3	3	.	.	3	3	3	.	.	1	1	1	.	.	3	2	1	.	.
0	0	0	.	5	5	99	5	1	3	3	2	4	1	2	1	1	1	99	2	2	2	2	99
0	0	0	0	2	2	.	1	1	5	3	.	1	4	1	1	.	1	1	1	2	.	1	1
0	0	0	.	2	3	.	2	1	4	3	.	3	3	1	1	.	1	1	2	2	.	2	1
0	0	0	0	3	4	3	3	.	5	3	2	2	.	1	1	2	2	.	2	2	2	5	.
1	0	0	.	4	3	.	3	3	4	3	.	3	5	2	1	.	2	2	2	2	.	3	3
0	0	0	0	3	2	1	.	.	5	3	99	.	.	1	1	1	.	.	1	2	1	.	.
0	0	0	0	3	4	4	3	4	4	4	5	4	5	1	1	2	2	2	2	2	2	2	2
1	0	0	0	2	2	3	4	1	1	4	2	5	1	1	1	1	3	1	1	2	2	2	1
0	0	0	0	3	5	5	5	5	3	4	2	3	3	1	1	1	1	1	2	2	2	1	2
0	0	0	.	3	99	5	.	.	5	4	2	.	.	1	1	1	.	.	3	2	1	.	.
1	0	0	0	1	1	2	1	3	3	4	5	4	5	1	1	1	1	1	1	2	1	1	1
0	0	0	0	1	1	4	3	2	5	4	4	5	5	1	1	1	1	1	2	2	2	2	2
1	0	0	1	2	4	4	.	3	2	4	4	.	99	1	1	1	.	1	1	2	2	.	1
1	0	0	1	3	3	4	4	3	4	4	3	4	5	1	1	1	1	2	2	2	2	2	2
0	0	0	0	1	2	2	3	3	1	4	4	4	4	1	1	1	1	1	1	2	2	2	1
0	0	0	0	3	3	4	4	4	4	4	2	2	2	1	1	2	2	1	2	2	2	2	3
1	0	0	.	2	3	1	5	2	1	4	5	3	4	1	1	1	1	1	2	2	2	2	2
0	0	0	.	3	3	3	.	3	3	4	5	.	5	1	1	1	.	1	2	2	2	.	1
0	0	0	0	5	5	5	1	1	3	4	4	5	99	1	1	1	1	1	2	2	1	2	1
0	0	0	0	3	3	4	4	4	3	4	4	5	4	1	1	2	1	1	1	2	2	4	2
1	0	0	0	3	4	3	4	1	3	4	3	3	1	2	1	1	1	1	2	2	1	2	1
0	0	0	0	3	4	3	4	3	5	4	5	5	5	1	1	1	1	1	2	2	2	2	2
1	0	0	0	2	2	1	.	.	2	4	3	.	.	1	1	1	.	.	2	2	2	.	.
0	0	0	0	2	3	3	2	2	3	4	2	3	3	1	1	1	1	1	2	2	2	2	2
1	0	0	0	4	5	3	4	5	3	4	5	3	4	1	1	2	1	2	2	2	2	2	2
1	0	0	0	2	3	4	4	2	4	4	3	3	5	1	1	1	1	2	2	2	2	2	2
0	0	0	0	3	4	.	.	5	3	4	.	.	5	1	1	.	.	1	1	2	.	.	1
1	0	0	0	1	5	5	2	5	5	4	4	4	3	1	1	1	1	1	2	2	2	2	2
1	0	0	0	2	3	3	3	3	2	4	3	3	3	1	1	1	1	1	2	2	1	2	2
1	0	0	0	3	5	4	.	1	3	4	3	.	1	1	1	1	.	1	2	2	2	.	1
0	0	0	0	3	4	4	4	4	5	4	5	5	5	1	1	1	1	1	1	2	1	1	1
1	0	0	0	2	5	2	99	4	4	4	3	3	3	1	1	1	1	1	1	2	1	1	1
1	0	0	0	1	1	.	1	1	5	4	.	3	1	1	1	.	1	1	2	2	.	1	1
1	0	0	0	3	3	2	3	4	5	4	5	5	4	2	1	1	1	1	3	2	2	2	2
0	0	0	0	1	3	2	3	2	5	4	4	5	5	1	1	1	1	1	2	2	2	1	2
0	0	0	0	2	3	4	3	4	5	5	5	5	5	1	1	1	1	1	2	2	1	2	2
0	0	0	0	2	2	.	1	4	4	5	.	5	5	1	1	.	2	1	1	2	.	2	1
1	0	0	0	2	2	2	2	2	3	5	2	2	2	1	1	1	2	1	2	2	2	2	2
0	0	0	0	1	2	2	2	2	4	5	2	99	5	1	1	1	1	1	2	2	2	2	2
1	0	0	0	1	3	.	3	3	1	5	.	5	4	1	1	.	1	1	1	2	.	1	1
1	0	0	0	3	3	5	4	.	3	5	3	3	.	1	1	1	1	.	2	2	1	2	.
1	0	0	.	5	5	5	.	5	5	5	5	.	5	1	1	2	.	1	2	2	2	.	2
0	0	0	0	1	1	2	1	2	5	5	2	4	5	2	1	2	2	2	2	2	2	2	2
1	0	0	0	3	3	4	3	3	4	5	5	3	4	1	1	1	1	1	2	2	1	2	2
1	0	0	0	5	5	5	5	5	5	5	5	5	3	2	1	1	1	1	2	2	3	2	2
0	0	0	0	2	99	99	99	99	5	5	5	5	5	1	1	1	1	1	1	2	2	1	2
0	0	0	0	2	4	4	2	1	1	5	99	99	99	1	1	1	1	1	1	2	2	1	1
1	0	0	0	4	4	4	3	4	5	5	5	99	5	2	1	2	1	2	2	2	2	2	2
1	0	0	0	4	5	4	4	4	5	5	5	4	4	1	1	1	1	1	3	2	3	2	2
1	0	0	0	3	3	1	99	5	5	5	5	5	5	1	1	1	1	1	1	2	2	2	1
0	0	0	0	4	5	4	5	5	5	5	5	4	3	1	1	1	1	1	2	2	2	2	2
0	0	0	0	3	3	3	2	2	4	5	5	3	4	1	1	1	1	1	1	2	2	1	1
1	0	0	0	1	1	2	2	1	5	5	5	5	5	1	1	1	1	1	2	2	1	1	1
1	0	0	0	2	2	4	4	4	5	5	99	99	99	2	1	2	1	2	2	2	2	2	2
0	0	0	0	3	2	1	2	99	5	5	3	3	4	1	1	1	1	1	2	2	2	2	2
1	0	0	0	1	99	99	99	99	4	5	5	5	5	1	1	1	1	1	1	2	2	1	1
1	0	0	0	4	5	5	3	5	4	5	5	5	5	1	1	1	1	1	2	2	2	1	2
0	0	0	0	2	3	3	3	4	4	5	99	99	99	1	1	1	1	1	1	2	2	2	2
0	0	0	0	1	5	3	2	2	1	5	5	3	4	1	1	1	1	1	2	2	2	2	1
0	0	0	0	2	99	3	3	3	5	5	99	99	5	1	1	1	1	1	2	2	2	2	2
0	0	0	0	1	1	.	1	1	1	5	.	3	2	1	1	.	1	1	1	2	.	1	1
1	0	0	0	3	3	4	5	.	3	5	99	3	.	1	1	1	1	.	2	2	2	1	.
0	0	0	0	1	99	99	99	99	4	5	99	99	99	1	1	1	1	1	2	2	2	2	1
0	0	0	.	2	4	3	4	4	3	5	99	99	5	1	1	2	2	2	2	2	2	3	3
1	0	0	0	3	99	5	99	5	4	5	5	5	5	1	1	1	1	1	2	2	1	2	2
0	0	0	0	2	1	3	5	1	5	5	5	5	5	1	1	1	1	1	2	2	1	2	1
1	0	0	1	4	4	2	5	2	3	5	3	1	5	1	1	2	99	1	2	2	2	99	2
1	0	0	0	1	3	3	1	1	2	5	5	2	3	1	1	2	1	1	2	2	3	3	3
0	0	0	0	3	4	1	5	4	4	5	1	5	99	1	1	1	1	1	1	2	1	1	1
0	0	0	1	3	2	3	3	4	5	5	5	5	5	2	1	1	2	2	2	2	1	2	1
1	0	0	0	4	3	3	.	2	5	5	5	.	5	1	1	2	.	1	2	2	3	.	3
1	0	0	0	3	3	2	3	3	5	5	99	99	99	1	1	2	1	1	3	2	3	1	1
0	0	0	0	2	2	3	3	3	3	5	5	4	5	1	1	1	1	1	1	2	1	1	1
1	0	0	0	2	5	5	99	99	5	5	5	99	99	1	1	1	1	1	2	2	2	2	2
1	0	0	0	2	4	3	1	1	5	5	5	5	1	1	1	1	1	1	2	2	2	1	1
1	0	0	.	2	2	2	2	.	5	5	5	5	.	1	1	1	1	.	1	2	2	2	.
0	0	0	0	3	2	5	99	99	2	5	5	99	99	1	1	1	1	1	2	2	1	2	1
1	0	0	0	4	4	3	4	4	4	5	4	4	4	1	1	1	1	2	1	2	1	1	1
1	0	0	0	5	4	5	99	5	3	5	4	99	5	1	1	1	1	1	3	2	3	3	2
0	0	0	.	4	5	5	5	5	5	5	5	5	5	1	1	1	1	1	2	2	2	2	2
0	0	0	0	2	99	3	2	2	5	5	5	5	5	2	1	1	1	1	2	2	2	1	2
0	0	0	0	1	2	2	2	2	1	5	5	99	5	1	1	1	1	2	1	2	2	2	2
1	0	0	0	3	3	4	4	4	5	5	4	3	3	1	1	2	2	1	2	2	3	3	2
1	0	0	0	1	3	2	2	3	2	5	99	99	99	1	1	1	1	1	2	2	2	2	2
0	0	0	0	4	3	4	2	4	4	5	3	4	4	1	1	1	1	1	3	2	2	1	1
1	0	0	0	3	2	5	3	3	5	5	5	4	4	1	1	1	1	1	2	2	1	1	2
1	0	0	0	2	3	3	3	3	3	5	4	5	5	1	1	1	1	1	2	2	2	2	2
1	0	0	0	2	99	3	.	.	5	5	5	.	.	1	1	1	.	.	2	2	2	.	.
1	0	0	0	5	5	4	4	99	5	5	5	5	99	1	1	1	1	1	2	2	1	1	1
1	0	0	0	3	5	4	5	5	4	5	5	5	5	1	1	1	1	2	2	2	2	2	2
1	0	0	0	3	99	99	2	2	1	5	5	5	5	2	1	1	1	1	3	2	2	1	1
0	0	0	1	4	5	5	5	5	4	5	2	5	5	1	1	1	1	1	2	2	1	1	3
1	0	0	.	3	4	5	5	99	5	5	5	5	99	1	1	2	2	99	2	2	2	2	99
1	0	0	0	1	3	99	99	99	3	5	5	5	5	1	1	1	1	1	2	2	2	2	2
1	0	0	0	2	2	4	2	2	4	5	5	1	1	1	1	1	1	1	2	2	2	2	1
0	0	0	0	3	4	2	4	3	2	5	2	3	2	1	1	1	1	1	3	2	2	1	1
1	0	0	0	2	2	2	3	3	5	5	5	5	99	1	1	1	1	1	1	2	1	1	2
1	0	0	0	4	3	3	2	3	5	5	5	5	99	1	1	1	1	1	2	2	2	2	2
0	0	0	0	2	2	99	99	99	5	5	5	99	99	1	1	1	1	1	2	2	3	3	3
1	0	0	0	4	2	2	3	4	5	5	5	5	5	1	1	2	1	2	2	2	3	2	3
0	0	0	0	3	3	3	3	2	3	5	5	5	5	2	1	1	1	1	2	2	2	2	2
1	0	0	0	1	99	99	99	99	5	5	5	99	5	1	1	1	1	1	1	2	1	1	1
1	0	0	0	3	4	99	4	99	3	5	2	5	99	1	1	1	1	1	3	2	2	1	2
0	0	0	0	2	3	4	.	.	5	5	2	.	.	1	1	2	.	.	2	2	4	.	.
1	0	0	0	4	4	5	4	3	3	5	5	5	3	1	1	1	1	1	3	2	3	3	2
0	0	0	0	2	3	2	3	3	5	5	5	5	5	1	1	1	1	1	2	2	2	2	2
1	0	0	0	2	3	1	2	2	5	5	3	99	5	1	1	1	1	1	2	2	2	1	2
0	0	0	0	5	5	99	99	99	5	5	99	99	5	1	1	2	1	1	1	2	2	2	1
0	0	0	0	1	1	1	1	2	4	99	1	1	1	1	1	1	1	1	2	2	1	1	1
1	0	0	.	5	99	2	99	.	3	99	5	99	.	1	1	1	1	.	2	2	2	2	.
0	0	0	0	2	1	1	2	1	2	99	1	1	1	1	1	1	1	1	1	2	1	1	1
0	0	0	0	3	3	1	4	1	4	99	1	99	99	2	1	1	1	1	2	2	1	1	1
0	0	0	0	1	1	3	2	1	5	99	5	5	5	1	1	1	1	1	1	2	1	1	1
1	0	0	0	2	3	99	3	2	5	99	99	2	2	1	1	1	1	1	1	2	1	1	1
1	0	0	0	2	99	99	99	5	1	99	99	99	99	1	1	1	1	1	3	2	2	2	2
1	0	0	0	5	1	99	99	1	5	99	99	1	99	1	1	1	1	1	1	2	1	1	1
0	0	0	0	5	4	4	4	4	1	99	1	2	4	1	1	1	1	1	2	2	2	1	1
1	0	0	0	1	4	1	99	2	3	99	4	5	99	1	1	1	1	1	1	2	1	2	1
0	0	0	0	2	2	2	2	2	2	99	2	2	2	1	1	1	1	1	2	2	1	2	1
1	0	0	0	1	2	3	1	3	1	99	99	99	99	1	1	1	1	1	1	2	1	2	1
0	0	0	0	3	99	3	99	99	4	99	3	1	99	1	1	1	1	1	2	2	2	2	2
0	0	0	1	5	99	.	.	3	5	99	.	.	99	1	1	.	.	1	3	2	.	.	3
0	0	0	0	2	1	1	3	1	4	99	4	5	4	1	1	1	1	1	1	2	2	3	2
1	0	0	.	2	4	1	4	1	2	99	3	2	1	1	1	1	1	1	1	2	1	1	1
1	0	0	0	4	2	1	3	3	1	99	1	3	3	1	1	1	1	1	3	2	1	3	4
1	0	0	0	3	99	99	3	99	1	99	1	1	1	1	1	2	1	1	2	2	3	2	3
1	0	0	0	3	2	4	1	2	5	99	99	99	99	1	1	1	1	1	2	2	2	1	1
0	0	0	0	2	3	3	3	4	3	99	5	1	4	1	1	1	1	1	2	2	2	2	2
1	0	0	0	3	1	1	3	4	5	99	99	5	99	1	1	1	1	1	2	2	3	3	2
0	0	0	0	3	3	3	3	3	1	99	99	99	99	1	1	1	2	1	2	2	2	2	2
0	0	0	0	5	99	99	99	99	5	99	99	99	99	1	1	2	2	2	1	2	1	2	2
1	0	0	1	3	3	3	3	3	5	99	5	3	99	1	1	2	2	2	2	2	2	2	1
1	0	0	0	5	1	2	2	4	5	99	4	4	5	1	1	1	1	1	1	2	1	1	1
1	0	0	0	2	4	5	4	3	3	99	5	99	99	1	1	1	1	1	2	2	1	1	1
0	0	0	0	3	3	4	99	4	4	99	99	99	99	1	1	1	1	1	2	2	1	1	1
1	0	0	0	3	3	5	5	99	1	99	99	99	99	1	1	1	1	1	2	2	2	2	2
0	0	0	0	1	1	1	1	1	3	99	4	99	99	1	1	1	1	1	1	2	2	3	2
1	0	0	0	4	99	3	99	99	1	99	99	99	99	2	1	1	1	1	2	2	3	3	2
1	0	0	.	3	2	2	1	5	1	1	1	1	1	1	2	2	2	1	2	2	2	2	2
1	0	0	0	1	3	3	2	1	5	1	1	1	1	2	2	1	1	1	2	2	1	1	1
0	0	0	0	2	2	99	99	5	3	2	3	4	5	2	2	2	2	2	2	2	2	2	2
1	0	0	0	2	5	5	5	5	1	2	1	1	1	2	2	1	2	2	2	2	2	2	2
1	0	0	1	4	3	3	3	2	1	2	3	2	2	3	2	2	2	1	3	2	1	3	1
0	0	0	0	2	3	3	3	3	2	2	2	2	3	1	2	1	1	1	2	2	1	2	1
1	0	0	0	2	2	4	4	3	3	2	4	4	3	2	2	2	2	2	2	2	2	2	2
0	0	0	1	2	4	3	3	3	1	2	4	3	3	1	2	1	1	1	1	2	2	1	1
1	0	0	0	3	4	4	4	3	2	2	1	1	2	2	2	2	2	2	2	2	2	2	2
1	0	0	0	1	1	1	1	1	2	2	2	2	2	1	2	1	1	1	2	2	2	2	2
0	0	0	0	2	3	5	5	5	2	2	1	1	1	2	2	2	2	2	2	2	2	2	2
1	0	0	0	2	2	2	2	1	2	2	3	5	1	2	2	1	1	1	2	2	1	1	1
0	0	0	.	1	1	1	1	5	1	2	1	1	1	1	2	1	1	1	2	2	1	1	4
1	0	0	0	2	3	.	2	3	4	2	.	2	3	2	2	.	2	2	2	2	.	2	2
0	0	0	0	.	2	2	1	1	.	2	1	1	1	.	2	1	1	1	.	2	1	1	1
0	0	0	1	3	2	1	.	3	2	2	1	.	4	1	2	1	.	4	1	2	1	.	4
1	0	0	0	3	3	3	4	.	5	2	3	2	.	1	2	3	.	.	2	2	3	2	.
1	0	0	0	3	2	.	.	.	3	2	.	.	.	1	2	.	.	.	3	2	.	.	.
1	0	0	0	4	4	3	.	4	2	2	3	.	2	2	2	2	.	2	3	2	2	.	2
0	0	0	0	2	2	2	1	1	2	2	2	1	1	2	2	1	1	1	1	2	1	1	1
0	0	0	.	3	2	2	2	3	5	2	5	4	1	1	2	2	2	2	2	2	3	3	2
0	0	0	0	2	99	99	2	4	2	2	3	2	2	1	2	1	1	2	1	2	2	2	3
1	0	0	0	2	1	.	2	2	2	3	.	3	2	1	2	.	1	1	1	2	.	1	2
1	0	0	0	5	5	5	.	5	4	3	2	.	2	2	2	2	.	2	4	2	2	.	3
1	0	0	0	2	4	2	4	3	2	3	2	3	2	1	2	1	1	1	1	2	1	1	1
1	0	0	0	2	1	3	1	1	5	3	99	99	5	1	2	2	1	1	1	2	2	1	2
0	0	0	0	4	3	3	3	3	4	3	4	99	5	1	2	1	1	1	2	2	2	2	2
1	0	0	0	2	3	3	2	.	1	3	2	1	.	1	2	1	2	.	1	2	2	2	.
0	0	0	0	3	3	3	3	3	2	3	3	3	3	2	2	2	2	2	2	2	2	2	2
0	0	0	0	2	2	2	2	.	5	3	2	2	.	1	2	1	2	.	1	2	1	2	.
0	0	0	.	5	5	99	.	99	5	3	99	.	99	1	2	1	.	1	3	2	2	.	2
1	0	0	.	3	2	2	.	2	3	3	2	.	2	2	2	2	.	2	2	2	2	.	2
0	0	0	0	3	4	4	4	4	4	3	4	4	4	1	2	2	2	2	2	2	2	2	2
1	0	0	1	3	4	3	4	4	2	4	5	4	4	2	2	2	2	2	2	2	3	2	2
1	0	0	0	2	3	4	4	3	2	4	2	3	4	2	2	2	2	2	2	2	2	2	2
1	0	0	0	2	3	4	3	99	2	4	5	3	5	1	2	1	1	2	2	2	2	2	3
1	0	0	0	2	4	2	2	4	3	4	5	99	4	2	2	2	2	2	2	2	2	2	2
1	0	0	0	2	4	4	3	3	1	4	4	3	3	1	2	2	3	3	1	2	3	3	3
0	0	0	.	1	2	3	3	4	5	4	4	5	3	2	2	3	3	2	2	2	3	3	3
0	0	0	.	3	3	.	3	4	5	4	.	5	4	1	2	.	1	1	2	2	.	2	2
0	0	0	0	4	4	.	.	.	3	4	.	.	.	1	2	.	.	.	2	2	.	.	.
1	0	0	0	4	4	4	5	4	4	4	5	5	5	1	2	2	1	2	1	2	2	2	2
0	0	0	1	3	4	2	4	3	5	4	2	4	5	1	2	2	2	2	2	2	2	2	2
0	0	0	0	2	5	5	5	5	1	5	99	99	99	1	2	1	2	1	2	2	2	3	2
0	0	0	0	5	5	99	5	5	5	5	5	5	5	2	2	1	1	1	1	2	2	2	1
0	0	0	0	5	5	5	99	99	2	5	4	5	3	1	2	1	1	1	2	2	2	2	2
1	0	0	0	3	4	5	4	4	5	5	5	5	99	1	2	2	1	1	3	2	3	3	3
0	0	0	0	3	2	2	2	2	5	5	1	2	1	1	2	1	1	1	1	2	1	1	1
1	0	0	0	5	5	4	5	5	4	5	2	4	5	2	2	2	3	2	2	2	3	3	3
0	0	0	0	3	3	2	3	4	5	5	5	5	5	2	2	3	2	2	2	2	2	2	2
1	0	0	0	3	2	3	2	2	4	5	5	5	1	1	2	2	2	2	2	2	2	2	2
0	0	0	0	5	2	4	1	5	5	5	5	5	5	2	2	2	2	3	2	2	2	3	3
1	0	0	.	3	3	2	99	2	5	5	5	5	5	2	2	2	2	1	1	2	1	1	1
1	0	0	0	4	3	4	4	4	4	5	5	5	5	2	2	1	1	1	2	2	2	1	2
1	0	0	0	3	4	4	4	5	4	5	5	5	5	1	2	2	2	2	1	2	2	2	2
1	0	0	0	1	1	3	3	3	1	5	3	3	3	1	2	2	2	1	3	2	2	1	1
1	0	0	0	1	3	4	3	4	4	5	5	5	5	2	2	2	2	2	2	2	2	2	2
0	0	0	0	3	5	3	4	3	.	5	2	5	5	1	2	1	2	1	1	2	2	2	2
0	0	0	0	2	4	3	.	99	3	5	4	5	5	1	2	2	2	2	1	2	2	2	2
0	0	0	.	4	5	4	4	4	2	5	4	4	5	1	2	1	1	2	1	2	1	1	2
0	0	0	0	2	5	4	3	2	4	5	4	3	2	1	2	2	3	1	1	2	3	3	1
1	0	0	0	4	3	99	.	4	5	5	5	.	4	2	2	1	.	1	2	2	2	.	2
0	0	0	.	1	1	1	99	99	2	5	5	5	5	1	2	2	1	1	1	2	2	2	2
0	0	0	0	2	3	3	3	3	4	5	5	5	5	1	2	1	2	1	2	2	2	1	1
1	0	0	0	1	3	.	.	.	3	5	.	.	.	2	2	.	.	.	2	2	.	.	.
1	0	0	0	4	99	99	99	99	3	99	99	99	99	1	2	1	1	1	1	2	2	1	2
1	0	0	.	3	3	.	.	3	5	99	.	.	99	1	2	.	.	2	3	2	.	.	3
1	0	0	0	2	3	3	3	3	1	99	1	2	3	1	2	1	1	1	2	2	2	2	2
0	0	0	1	2	2	2	3	2	5	99	99	99	99	1	2	2	2	2	2	2	1	1	2
0	0	0	0	2	3	4	4	2	5	5	3	3	3	3	3	3	2	2	2	2	3	2	2
1	0	0	0	4	1	2	3	1	2	1	2	2	1	2	1	1	1	1	2	3	2	2	1
1	0	0	0	1	2	.	.	.	3	1	.	.	.	1	1	.	.	.	3	3	.	.	.
0	0	0	1	3	5	.	.	3	1	1	.	.	1	2	1	.	.	1	2	3	.	.	2
0	0	0	0	5	99	3	4	.	1	1	3	4	.	1	1	1	1	.	3	3	2	2	.
1	0	0	.	1	3	3	99	99	1	1	1	1	2	1	1	1	1	1	2	3	3	3	2
0	0	0	0	3	1	3	4	4	4	2	4	5	4	1	1	1	1	1	2	3	3	2	2
0	0	0	0	3	2	2	5	3	2	2	2	2	3	1	1	1	1	1	2	3	2	2	2
1	0	0	0	3	4	3	4	2	3	2	3	3	4	1	1	3	2	2	1	3	3	2	4
0	0	0	0	1	2	2	2	1	2	2	2	1	1	1	1	1	1	1	1	3	1	1	1
1	0	0	1	2	3	3	3	3	2	2	2	3	1	2	1	1	1	1	2	3	2	2	2
1	0	0	0	2	4	3	4	3	1	2	3	2	3	1	1	1	1	2	2	3	2	2	3
1	0	0	0	5	2	.	4	5	5	2	.	99	5	3	1	.	1	1	4	3	.	3	3
1	0	0	.	2	1	1	2	2	1	3	3	1	1	1	1	1	1	1	2	3	2	2	1
1	0	0	.	5	3	4	.	.	1	3	99	.	.	2	1	1	.	.	4	3	3	.	.
0	0	0	0	4	4	4	4	5	4	3	4	5	5	1	1	1	1	1	3	3	3	4	3
0	0	0	0	4	3	.	1	.	3	3	.	1	.	1	1	.	1	.	3	3	.	1	.
1	0	0	0	3	2	5	2	3	5	3	5	3	3	1	1	1	2	1	2	3	2	3	2
1	0	0	.	3	3	.	4	4	5	4	.	3	4	2	1	.	2	2	2	3	.	2	2
0	0	0	.	1	3	5	4	2	1	4	99	4	2	1	1	2	2	1	1	3	3	3	3
0	0	0	.	4	4	5	5	5	5	4	3	99	4	1	1	1	2	1	2	3	3	4	3
0	0	0	0	3	4	3	4	4	2	4	5	3	5	1	1	2	1	1	1	3	3	2	2
1	0	0	0	3	4	4	5	5	4	4	3	4	4	1	1	1	2	1	3	3	3	3	2
1	0	0	0	3	3	3	3	3	3	4	5	3	5	1	1	1	2	1	2	3	3	2	3
0	0	0	.	4	4	4	.	3	1	4	5	.	1	1	1	1	.	1	1	3	2	.	2
1	0	0	.	5	3	5	5	1	4	4	5	5	1	1	1	2	1	1	2	3	1	3	1
0	0	0	0	5	1	5	5	5	5	4	5	5	5	1	1	1	1	1	3	3	4	3	4
1	0	0	0	4	3	4	4	4	5	5	5	5	5	1	1	1	1	1	1	3	2	3	2
1	0	0	0	3	3	.	.	.	4	5	.	.	.	1	1	.	.	.	3	3	.	.	.
1	0	0	.	5	5	4	5	5	4	5	5	5	5	1	1	1	1	1	4	3	3	2	3
1	0	0	0	4	5	5	5	4	4	5	5	5	5	1	1	1	1	1	3	3	3	3	3
0	0	0	0	1	2	2	2	3	1	5	2	4	3	1	1	2	2	2	3	3	2	3	3
0	0	0	0	1	99	.	1	99	5	5	.	5	5	1	1	.	1	1	2	3	.	2	2
0	0	0	0	3	3	4	5	3	2	5	5	5	5	1	1	1	1	2	3	3	3	3	4
0	0	0	0	2	99	3	3	3	4	5	99	4	2	1	1	1	1	1	3	3	3	3	3
1	0	0	.	1	1	1	2	1	3	5	4	99	5	1	1	1	1	1	2	3	3	2	2
0	0	0	.	3	3	3	2	4	5	5	5	5	99	1	1	1	1	2	3	3	4	3	2
1	0	0	0	4	4	4	3	3	4	5	5	5	4	1	1	1	1	1	2	3	2	3	2
0	0	0	.	5	5	5	5	.	5	5	5	5	.	1	1	2	1	.	3	3	3	3	.
0	0	0	0	3	1	2	3	4	5	5	5	5	4	1	1	2	2	2	3	3	3	2	3
0	0	0	.	1	99	1	1	1	1	99	1	99	99	1	1	1	1	1	2	3	2	3	3
0	0	0	.	3	3	3	4	5	5	99	99	99	99	2	1	2	.	2	4	3	3	3	4
0	0	0	0	3	3	3	3	3	2	99	99	99	99	1	1	1	1	1	2	3	1	1	2
0	0	0	0	1	2	3	2	5	5	99	99	4	99	1	1	1	1	1	3	3	2	2	1
0	0	0	0	1	3	3	2	3	1	99	4	5	99	1	1	1	1	1	3	3	2	2	2
1	0	0	0	5	99	.	.	.	1	99	.	.	.	1	1	.	.	.	3	3	.	.	.
0	0	0	0	4	4	4	99	99	2	99	5	99	5	1	1	1	1	1	2	3	2	3	2
1	0	0	0	3	5	2	.	2	1	1	2	.	1	1	2	1	.	1	3	3	4	.	3
1	0	0	0	5	5	5	99	5	5	2	5	5	5	2	2	1	1	1	3	3	3	3	2
0	0	0	0	2	3	3	3	3	2	2	4	4	2	1	2	1	1	1	1	3	2	2	2
1	0	0	.	3	2	1	.	3	3	2	1	.	1	2	2	1	.	2	3	3	1	.	3
1	0	0	.	1	3	.	.	3	3	3	.	.	3	1	2	.	.	2	1	3	.	.	2
0	0	0	0	3	3	2	3	3	2	3	2	2	3	1	2	2	2	2	3	3	3	3	3
1	0	0	0	2	3	2	4	2	3	3	3	2	3	1	2	1	2	1	3	3	2	3	3
1	0	0	.	3	3	.	.	.	2	3	.	.	.	1	2	.	.	.	3	3	.	.	.
0	0	0	0	3	3	3	3	4	5	3	5	4	4	2	2	1	1	2	2	3	2	1	1
0	0	0	.	3	3	5	4	.	4	4	5	5	.	1	2	2	1	.	2	3	2	2	.
0	0	0	0	3	4	2	3	5	5	4	5	5	5	1	2	2	2	1	2	3	2	3	3
1	0	0	0	4	3	4	4	4	1	4	1	2	99	2	2	2	2	2	3	3	3	3	3
1	0	0	.	3	2	3	2	2	3	4	4	3	2	2	2	2	2	2	2	3	2	2	2
0	0	0	0	5	2	4	5	5	5	4	4	3	3	1	2	2	2	2	2	3	3	2	2
1	0	0	0	4	5	2	3	1	1	5	99	5	1	1	2	2	3	2	2	3	1	3	1
1	0	0	0	5	5	5	.	5	5	5	5	.	5	2	2	2	.	2	5	3	4	.	3
0	0	0	0	2	2	3	5	3	5	5	5	5	3	1	2	2	2	2	2	3	3	3	3
0	0	0	0	3	5	5	5	5	5	5	5	5	99	2	2	2	2	2	2	3	3	3	4
0	0	0	0	3	4	5	5	5	5	5	5	5	5	2	2	3	3	2	3	3	4	3	4
0	0	0	0	3	99	4	5	99	1	5	99	5	99	1	2	1	1	1	2	3	2	2	2
0	0	0	0	3	4	3	4	4	5	5	5	4	4	2	2	2	2	3	3	3	3	3	3
0	0	0	0	3	4	4	4	4	2	5	5	5	4	1	2	2	3	2	3	3	3	2	3
1	0	0	0	3	4	3	3	99	5	5	5	5	5	2	2	2	2	2	3	3	2	2	2
0	0	0	.	2	3	3	3	3	3	5	5	5	5	2	2	2	2	2	2	3	2	2	2
0	0	0	.	1	3	3	3	3	5	5	5	5	5	2	2	2	2	2	1	3	3	3	3
1	0	0	.	5	5	3	5	1	5	5	5	5	99	1	2	2	2	1	3	3	3	3	2
0	0	0	0	3	3	3	3	99	5	5	5	5	99	2	2	2	2	1	2	3	3	3	2
0	0	0	0	4	5	4	5	4	5	5	4	5	5	2	2	2	2	2	3	3	2	2	2
1	0	0	0	2	4	99	99	2	4	99	5	99	99	2	2	2	2	2	3	3	3	2	2
0	0	0	0	3	99	1	99	1	2	99	99	2	3	1	2	2	2	1	2	3	3	3	3
0	0	1	.	3	3	3	.	3	4	.	1	.	3	1	3	1	.	1	1	3	1	.	1
0	0	0	0	4	4	3	3	4	1	1	5	1	2	2	3	3	2	3	3	3	3	4	3
1	0	0	0	2	99	5	5	3	3	2	5	4	4	1	3	2	2	2	2	3	3	3	3
1	0	0	0	1	1	5	5	5	5	3	5	5	5	1	3	3	2	2	4	3	3	4	3
1	0	0	0	4	3	.	3	3	3	3	.	3	3	1	3	.	2	3	3	3	.	3	3
0	0	0	0	2	3	.	.	4	3	3	.	.	3	1	3	.	.	1	1	3	.	.	3
0	0	0	0	4	3	3	3	3	5	3	3	3	3	2	3	3	3	3	3	3	3	3	3
0	0	0	0	3	5	1	1	2	3	5	4	3	2	3	3	4	2	3	3	3	4	3	3
0	0	0	.	4	5	99	.	.	5	5	5	.	.	3	3	3	.	.	1	3	3	.	.
0	0	0	0	1	5	5	5	.	1	99	5	99	.	1	3	1	3	.	1	3	1	3	.
1	0	0	0	3	3	99	1	.	2	2	2	1	.	1	2	3	99	.	2	4	2	99	.
1	0	0	0	5	5	4	2	.	5	5	3	4	.	2	2	2	2	.	2	4	4	2	.
1	0	0	0	5	5	5	5	5	5	5	5	5	5	3	2	2	2	2	5	4	4	4	4
1	0	0	0	5	5	5	4	5	5	5	5	99	5	2	2	2	2	2	3	4	5	3	4
1	0	0	0	5	2	5	5	5	5	5	5	5	5	2	2	2	2	1	4	4	3	4	4
0	0	0	0	4	5	2	99	2	3	5	5	99	5	3	3	4	3	4	5	4	3	4	3
0	0	0	0	3	5	5	5	3	4	5	5	4	4	1	3	1	2	1	3	4	3	3	4
1	0	0	0	1	1	1	2	1	1	3	1	2	1	2	1	1	1	1	2	5	1	1	1
0	0	0	.	5	5	5	5	5	5	5	5	5	5	2	4	4	3	4	3	5	4	3	4
1	0	0	.	4	5	5	.	.	4	5	5	.	.	5	5	4	.	.	5	5	5	.	.
0	1	1	.	2	.	.	.	.	4	.	.	.	.	1	.	.	.	.	1	.	.	.	.
0	1	1	.	5	.	.	.	.	3	.	.	.	.	3	.	.	.	.	4	.	.	.	.
0	1	1	.	2	.	3	.	.	5	.	3	.	.	2	.	2	.	.	3	.	2	.	.
1	1	1	.	3	.	3	3	2	3	.	3	3	5	1	.	1	1	1	2	.	2	1	1
0	1	1	.	3	.	.	3	3	2	.	5	4	5	1	.	3	2	2	2	.	3	3	3
0	1	1	.	3	.	.	.	.	4	.	.	.	.	1	.	.	.	.	1	.	.	.	.
1	1	1	.	2	.	3	1	.	3	.	3	3	.	1	.	1	1	.	1	.	1	1	.
1	1	1	.	5	5	5	5	5	1	1	99	5	2	1	1	1	1	1	1	1	3	1	3
0	1	1	.	2	3	3	2	3	2	1	3	2	2	3	1	1	1	1	2	1	1	1	1
0	1	1	.	2	1	1	.	.	1	1	1	.	.	1	1	1	.	.	1	1	1	.	.
1	1	1	.	4	4	4	4	4	1	1	1	2	2	1	1	1	1	1	1	1	1	1	1
1	1	1	.	.	1	.	3	2	2	1	.	1	1	1	1	.	1	1	1	1	.	1	1
1	1	1	.	1	1	1	1	1	1	1	1	4	4	1	1	1	1	1	1	1	1	1	1
1	1	1	.	3	3	3	4	1	3	1	3	1	1	1	1	1	1	1	2	1	1	3	1
1	1	1	.	2	2	1	.	2	2	2	1	.	2	1	1	1	.	2	2	1	1	.	2
1	1	1	.	1	1	1	1	1	2	2	3	2	.	1	1	1	1	1	1	1	1	2	1
0	1	1	.	1	2	4	3	3	3	2	3	2	1	1	1	1	1	1	1	1	1	1	1
0	1	1	.	.	1	1	.	.	.	2	3	.	.	.	1	1	.	.	.	1	1	.	.
1	1	1	.	3	3	3	.	3	2	3	99	.	3	1	1	1	.	1	2	1	4	.	2
0	1	1	.	1	2	3	3	4	5	4	2	3	4	1	1	1	1	1	1	1	1	1	2
0	1	1	.	4	3	4	2	4	3	5	5	5	5	1	1	1	1	1	1	1	1	1	1
1	1	1	.	5	5	2	5	5	1	5	99	99	99	1	1	2	1	1	1	1	1	2	1
0	1	1	.	1	1	.	2	2	1	99	.	1	1	1	1	.	1	1	1	1	.	1	1
0	1	1	.	1	1	5	1	1	1	99	5	99	5	1	1	1	1	1	1	1	1	1	1
1	1	1	.	5	99	3	99	99	5	99	99	5	99	1	1	1	1	1	1	1	1	1	1
0	1	1	.	2	3	3	3	3	1	99	5	5	99	1	1	1	1	1	2	1	3	2	2
0	1	1	.	3	4	5	4	4	5	1	1	1	1	1	1	1	1	1	1	2	2	2	2
1	1	1	.	5	5	5	99	99	1	2	5	99	1	1	1	2	2	2	1	2	2	3	2
0	1	1	.	2	5	4	3	5	1	4	1	99	5	1	1	1	1	2	2	2	2	2	1
0	1	1	.	2	3	5	2	4	2	5	5	5	5	1	1	1	2	2	2	2	1	2	2
0	1	1	.	3	2	1	5	1	4	5	5	5	5	1	1	1	1	1	1	2	1	1	1
1	1	1	.	1	1	1	1	1	4	99	99	5	1	1	1	1	1	1	1	2	2	1	1
0	1	1	.	2	3	4	4	3	3	99	5	5	2	1	1	1	1	1	2	2	2	3	4
0	1	1	.	2	4	4	4	3	2	4	2	2	2	1	2	1	2	1	2	2	2	2	2
1	1	1	.	1	4	3	3	5	1	4	4	3	3	1	2	1	1	1	1	2	1	1	1
0	1	1	.	5	5	5	5	5	5	4	5	5	99	1	2	1	1	1	1	2	1	1	1
1	1	1	.	4	3	3	4	2	5	4	4	5	2	1	2	1	2	2	3	2	2	2	3
1	1	1	.	2	99	99	1	4	1	5	5	5	3	1	2	2	1	1	1	2	2	2	2
1	1	1	.	3	5	.	.	.	5	5	.	.	.	2	2	.	.	.	2	2	.	.	.
0	1	1	.	1	2	4	4	1	1	3	1	4	1	1	1	4	2	1	1	3	3	4	1
0	1	0	1	4	5	4	5	5	3	5	5	5	5	1	1	1	1	1	1	3	2	2	2
1	1	1	.	2	5	4	5	5	5	99	5	5	5	1	1	1	2	1	3	3	1	4	2
1	1	1	.	3	2	4	3	3	3	2	1	2	3	2	2	3	3	4	3	3	.	3	4
1	1	1	.	4	3	3	3	4	5	5	4	4	5	1	2	1	1	2	3	3	2	1	3
1	1	1	.	5	99	99	99	99	3	4	99	5	5	1	3	3	3	3	4	3	4	4	3
1	1	1	.	5	3	4	4	1	5	5	5	4	1	2	2	3	3	1	3	4	4	4	1
1	1	1	.	4	99	99	4	99	1	99	99	99	99	1	3	2	1	1	3	4	3	3	2
