# Supplementary material for: Does receiving a SARS-CoV-2 antibody test result change COVID-19 protective behaviors? Testing risk compensation in undergraduate students with a randomized controlled trial
Source: PLoS One. 2022 Dec 20;17(12):e0279347. doi: 10.1371/journal.pone.0279347 (PMC9767325; doi:10.1371/journal.pone.0279347)
Supplement: S2 File — (SAS) [file pone.0279347.s005.sas]

/**************************************************************************************************************

/* 	No evidence for risk compensation in undergraduate students after SARS-CoV-2 antibody test results: 
a randomized controlled trial  */
                                           

/**************************************************************************************************************/

%let mypath=C:\username\Serosurvey;

/* Reading full processed */
PROC IMPORT OUT= WORK.df
            DATAFILE= "&mypath.\S1 File.csv"
            DBMS=CSV REPLACE;
     GETNAMES=YES;
	 GUESSINGROWS=MAX;
     DATAROW=2; 
RUN;

*Formats;
proc format;
value group  		0="Delayed results"
					1="Immediate results";
run;


***************************************;
**SARS-CoV-2 prevention behaviors;

/*
avoid_social_event    Avoided a social event I wanted to attend
stay_home             Stayed at home from work/school
mask_in_public        Wore a mask in public
physical_distancing   Ensured physical distancing in public

1 Always
2 Very Often
3 Sometimes
4 Rarely
5 Never
99 Not applicable

*group=0; *Results in 28 days;
*group=1; *Results right away;


*Create binary variables to collapse 'never, rarely, and sometimes' and 'very often and always' responses;

avoid_social_event_bin		Lump 'Very Often or Always' vs. 'Never, Rarely, or Sometimes' for avoid_social_event
stay_home_bin				Lump 'Very Often or Always' vs. 'Never, Rarely, or Sometimes' for stay_home
mask_in_public_bin       	Lump 'Very Often or Always' vs. 'Never, Rarely, or Sometimes' for mask_in_public
physical_distancing_bin		Lump 'Very Often or Always' vs. 'Never, Rarely, or Sometimes' for physical_distancing

1 Very Often or Always
2 Never, Rarely, or Sometimes
99 Not applicable
*/

%macro bin(time);
data df; set df; 

if 1 <= avoid_social_event_&time. <= 2 THEN avoid_social_event_bin_&time. = 1;
if 3 <= avoid_social_event_&time. <= 5 THEN avoid_social_event_bin_&time. = 2;
if avoid_social_event_&time. = 99 THEN avoid_social_event_bin_&time. = 99;
if 1 <= stay_home_&time. <= 2 THEN stay_home_bin_&time. = 1;
if 3 <= stay_home_&time. <= 5 THEN stay_home_bin_&time. = 2;
if stay_home_&time. = 99 THEN stay_home_bin_&time. = 99;
if 1 <= mask_in_public_&time. <= 2 THEN mask_in_public_bin_&time. = 1;
if 3 <= mask_in_public_&time. <= 5 THEN mask_in_public_bin_&time. = 2;
if mask_in_public_&time. = 99 THEN mask_in_public_bin_&time. = 99;
if 1 <= physical_distancing_&time. <= 2 THEN physical_distancing_bin_&time. = 1;
if 3 <= physical_distancing_&time. <= 5 THEN physical_distancing_bin_&time. = 2;
if physical_distancing_&time. = 99 THEN physical_distancing_bin_&time. = 99;

if 1 <= hand_wash_&time. <= 2 THEN hand_wash_bin_&time. = 1;
if 3 <= hand_wash_&time. <= 5 THEN hand_wash_bin_&time. = 2;
if hand_wash_&time. = 99 THEN hand_wash_bin_&time. = 99;
if 1 <= avoided_eyes_&time. <= 2 THEN avoided_eyes_bin_&time. = 1;
if 3 <= avoided_eyes_&time. <= 5 THEN avoided_eyes_bin_&time. = 2;
if avoided_eyes_&time. = 99 THEN avoided_eyes_bin_&time. = 99;
if 1 <= used_disinfectant_&time. <= 2 THEN used_disinfectant_bin_&time. = 1;
if 3 <= used_disinfectant_&time. <= 5 THEN used_disinfectant_bin_&time. = 2;
if used_disinfectant_&time. = 99 THEN used_disinfectant_bin_&time. = 99;
if 1 <= avoid_contact_at_risk_&time. <= 2 THEN avoid_contact_at_risk_bin_&time. = 1;
if 3 <= avoid_contact_at_risk_&time. <= 5 THEN avoid_contact_at_risk_bin_&time. = 2;
if avoid_contact_at_risk_&time. = 99 THEN avoid_contact_at_risk_bin_&time. = 99;
run;
%mend;

%bin(0) *baseline;
%bin(1) *2 weeks;
%bin(2) *4 weeks;
%bin(3) *6 weeks;
%bin(4) *8 weeks;

/**************************************************/
*Table 1b;
*Tables without format for behaviors at 2 weeks;
%macro table(var);
proc freq data=df; table &var. * group / missprint fisher chisq norow nopercent; run;
proc tabulate data=df; class group &var.;
tables &var. all, (all='All' group )*( n colpctn);
run;
%mend;

%table(avoid_social_event_bin_1)
%table(stay_home_bin_1)
%table(mask_in_public_bin_1)
%table(physical_distancing_bin_1)
%table(sero_conversion)

*Missing by group;
proc tabulate data=df missing;
	class group avoid_social_event_bin_1 stay_home_bin_1 mask_in_public_bin_1 physical_distancing_bin_1 sero_conversion;
	table avoid_social_event_bin_1 stay_home_bin_1 mask_in_public_bin_1 physical_distancing_bin_1 sero_conversion, group all;
run;

*Participants who tested positive at baseline (base_result_conf=1) by sero_conversion and group;
proc tabulate data=df missing;
class base_result_conf sero_conversion group;
table base_result_conf*sero_conversion*group;
run;


/**************************************************/
*Modified Poisson models for Table 2;
*Compare 'Very Often or Always' vs. 'Never, Rarely, or Sometimes' for behaviors at Week 2;
*Recoded behavior categories:
	*1 Very Often or Always
	*0 Never, Rarely, or Sometimes;
data df;
	set df;
	if avoid_social_event_bin_1 = 1 then avoid_social_event_bin_1_po = 1;
	if avoid_social_event_bin_1 = 2 then avoid_social_event_bin_1_po = 0;
	if stay_home_bin_1 = 1 then stay_home_bin_1_po = 1;
	if stay_home_bin_1 = 2 then stay_home_bin_1_po = 0;
	if mask_in_public_bin_1 = 1 then mask_in_public_bin_1_po = 1;
	if mask_in_public_bin_1 = 2 then mask_in_public_bin_1_po = 0;
	if physical_distancing_bin_1 = 1 then physical_distancing_bin_1_po= 1;
	if physical_distancing_bin_1 = 2 then physical_distancing_bin_1_po = 0;
run;
proc sort data=df; by test_result;run;
DATA df;
  SET df;
      id = _N_;  
  RUN;
%macro poisson(var);
proc freq data=df; by test_result; table &var.*group /nopercent norow; run;
proc genmod data=df; where &var. ne 99; by test_result; class group(ref="0") id; 
model &var. = group/link=log dist=poisson;
repeated subject = id/ type = unstr;
estimate 'Beta' group 1 -1 / exp;
run;
%mend;

%poisson(avoid_social_event_bin_1_po)
%poisson(stay_home_bin_1_po)
%poisson(mask_in_public_bin_1_po)
%poisson(physical_distancing_bin_1_po)

*Modified Poisson Model for seroconversion;
proc freq data=df; by test_result; table sero_conversion*group /nopercent norow; run;
proc genmod data=df; by test_result; class group(ref="0") id;
model sero_conversion = group/link=log dist=poisson;
repeated subject = id/ type = unstr;
estimate 'Beta' group 1 -1/ exp;
run;

*Include interaction to modified poisson models with 0-1 coding;
%macro poisson(var);
proc genmod data=df; where &var. ne 99; class group(ref="0") id; 
model &var. = group test_result group*test_result/link=log dist=poisson TYPE3WALD;
repeated subject = id/ type = unstr;
*estimate 'Beta' group 1 -1 / exp;
run;
%mend;

%poisson(avoid_social_event_bin_1_po)
%poisson(stay_home_bin_1_po)
%poisson(mask_in_public_bin_1_po)
%poisson(physical_distancing_bin_1_po)


/**************************************************/
**Risk differences;

*change order of groups to get the accurate Risk difference; 
data df; set df;
if group=0 then grouprd2="B - Delayed"; *Results in 28 days;
if group=1 then grouprd2="A - Immediate"; *Results right away;
run;

*RD calculations - Use Column 1 Risk Estimates; 
%macro riskdiff(var);
proc freq data=df; by test_result; table grouprd2*&var./ riskdiff nopercent norow; where &var. ne 99; run;
%mend;

%riskdiff(avoid_social_event_bin_1)
%riskdiff(stay_home_bin_1)
%riskdiff(mask_in_public_bin_1)
%riskdiff(physical_distancing_bin_1)

* For Seroconversion - Use Column 2 Risk Estimates;
proc freq data=df; by test_result; table grouprd2*sero_conversion/ riskdiff nopercent norow; run;


/**************************************************/
/*Proportional odds model  
1 Always
2 Very Often
3 Sometimes
4 Rarely
5 Never
99 Not applicable
*/
%macro prop(var);
proc sort data=df; by test_result &var.; run;
proc logistic data=df;
by test_result;
where &var. ne 99; 
      class &var. group(ref="0") / param=ref order=formatted;
      model &var. = group;
 run;
%mend;
%prop(avoid_contact_at_risk_1);
%prop(stay_home_1);
%prop(mask_in_public_1);
%prop(physical_distancing_1);


/**************************************************/
*Sensitivity analysis using linear regression. Use average of the Likert responses across all 4 behaviors and then treat linearly in a linear regression, group as IV and stratified by seropositivity status;
*Recode N/A values as missing;
data df; set df;
if avoid_social_event_1 ne 99 then avoid_social_event_1_lin=avoid_social_event_1;
if stay_home_1 ne 99 then stay_home_1_lin=stay_home_1;
if mask_in_public_1 ne 99 then mask_in_public_1_lin=mask_in_public_1;
if physical_distancing_1 ne 99 then physical_distancing_1_lin=physical_distancing_1;
run;

Title 'Linear regression for behmean_1 = group stratified by seropositivity status';
data df; set df;
behmean_1=mean(avoid_social_event_1_lin, stay_home_1_lin, mask_in_public_1_lin, physical_distancing_1_lin);
run;
proc freq data=df; by test_result; table group*behmean_1;
run;
ods graphics on;
proc glm data=df plots=(diagnostics); by test_result; class group(ref="0");
model behmean_1=group;
means group /hovtest;
output out=check r=resid p=pred;
run;
proc reg data=df; by test_result;
model behmean_1=group /stb clb;
run;
